# Supplementary material for: Urban tick exposure on Staten Island is higher in pet owners
Source: PLoS One. 2024 Nov 14;19(11):e0311891. doi: 10.1371/journal.pone.0311891 (PMC11563360; doi:10.1371/journal.pone.0311891)
Supplement: S1 Dataset — (XLSX) [file pone.0311891.s002.xlsx]

## Sheet: data_dictionary
dataset	short descriptioin	variable in code	format	category	note
table1, table2, table3	ID	ID	numeric
table1	Year of survey	Year	category	2020 2021
table1	Pet ownership	Pet	category	no yes	no = non-pet owner yes = pet owner
table1	Pet owner	Pet2	category	dog/cat cat only	dog/cat = "dog" or "dog and cat"
table1	dog owner among pet owners	Pet_dog2	category	no yes	yes = dog owner
table1	cat owner among pet owners	Pet_cat2	category	no yes	yes = cat owner
table1	Age	Age	numeric		NA = No answer/Prefer not to say
table1	Age	Age2	category	40 40-49 50-59 60-69 70+
table1	Race	Race	category	American Indian/Alaskan Native Black/African American Multi-racial Asian/Pacific-Islander White	NA = No answer
table1	Race	Race2	category	non-white white	NA = No answer
table1	Ethnicity	Latino	category	no yes	NA = No answer
table1	Gender	Gender	category	female male other	NA = No answer/Prefer not to say
table1	Education	Education	category	no formal education less than 9th grade 9th to 12th high school graduate/GED some college, no degree associate degree bachelor degree graduate or professional degree	NA = No answer
table1	Education	Education2	category	high school graduate/GED or less associate, some college, no degree bachelor degree Graduate or professional degree	NA = No answer
table1	Have ever had Lyme disease	Personal_lyme	category	no yes	NA = No answer
table1	Personally know anybody who has had Lyme disease	TLyme_person	category	no yes	NA = No answer
table1	Believe Lyme disease on Staten is increasing	Cases	category	decreased about the same incerased do not know	NA = No answer
table1	Believe tick-transmitted diseases on Staten Island are very or extremely serious	Seriousness	category	not at all serious slightly serious somewhat serious very serious extremely Serious not sure	NA = No answer
table1	Believe tick-transmitted diseases on Staten Island are very or extremely serious	Seriousness2	category	not at all slightly/somewhat serious very/extremely serious not sure	NA = No answer
table1	Know deer tick/blacklegged tick transmits Lyme disease	Tick_deer	category	no yes
table1	Know ticks can transmit Lyme disease	Disease_lyme	category	no yes
table1	Know ticks can transmit anaplasmosis	Disease_anaplasmosis	category	no yes
table1	Know ticks can transmit babesiosis	Disease_babesiosis	category	no yes
table1	Know ticks can transmit ehrlichiosis	Disease_erlichiosis	category	no yes
table1	Know ticks can transmit encephalitis	Disease_other_ence	category	no yes
table1	Know ticks can transmit RMSF	Disease_other_rocky	category	no yes
table1	Know ticks can transmit ehrlichiosis Alpha-gal Syndrome	Disease_other_alpha	category	no yes
table1, table2, table3	Ever found a tick on oneself or household members	Tick_find	category	no yes
table1	Ever found a tick on their pet	Pet_tick	category	no yes
table1	Apply tick repellent	Prct_rplnt	category	no yes
table1	Wear protective clothes/adjust clothinge	Prct_clothes	category	no yes
table1	Wear treated clothing	Prct_treated	category	no yes
table1	Check for ticks	Prct_check	category	no yes
table1	Shower/bathe after being outdoors	Prct_shower	category	no yes
table1	At least one self/body protection	num_Prct	category	no yes
table1	Avoid going to parks	Avoid_park	category	no yes
table1	Avoid outdoor activities in spring, summer, and fall	Avoid_outdoor	category	no yes
table1	Avoid sitting in yards	Avoid_yard	category	no yes
table1	Avoid gardening	Avoid_garden	category	no yes
table1	Avoid playing with kids outdoors	Avoid_play	category	no yes
table1	At least one action related to avoiding a place/activity	num_avoid2	category	no yes
table1	At least one tick preventive measuref	num_measure	category	no yes
table1	Spent time in parks/natural areas on Staten Island in the last two weeks	Time_parks	category	most days at least three days a week at least once never parks are closed due to COVID19	NA=Not sure
table1	Spent time in parks/natural areas on Staten Island in the last two weeks	Time_parks2	category	never at least once at least three days a week most days	NA=Not sure
table1	Gardening, working or playing in your yard in the last two weeks	Time_outside	category	never at least once at least three days a week most days	NA=Not sure
table2	Ever found a tick on their dog	Tick_dog	category	no yes
table2	dog goes outdoors	Dog_outdoors	category	no yes
table2	tick prevention for a dog	Bravecto_protect_dog	category	no yes
table2	tick prevention for a dog	Frontline_protect_dog	category	no yes
table2	tick prevention for a dog	K9_protect_dog	category	no yes
table2	tick prevention for a dog	Revolution_protect_dog	category	no yes
table2	tick prevention for a dog	NexGard_protect_dog	category	no yes
table2	tick prevention for a dog	Seresto_protect_dog	category	no yes
table2	tick prevention for a dog	Vectra_protect_dog	category	no yes
table2	tick prevention for a dog	Simparica_protect_dog	category	no yes
table2	tick prevention for a dog	Interceptor_protect_dog	category	no yes
table2	tick prevention for a dog	Bansect_protect_dog	category	no yes
table2	tick prevention for a dog	Credelio_protect_dog	category	no yes
table2	tick prevention for a dog	Trifexis_protect_dog	category	no yes
table2	tick prevention for a dog	collar_unknown_protect_dog	category	no yes
table2	tick prevention for a dog	oral_unknown_protect_dog	category	no yes
table2	tick prevention for a dog	spoton_unknown_protect_dog	category	no yes
table2	At least one product used for dogs	num_dog_prct	numeric
table2	Not let dogs go outside	NoOut_protect_dog	category	no yes
table2	At least one tick preventive action taken on their dog	num_dog_act	category	no yes
table3	Ever found a tick on their cat	Tick_cat	category	no yes
table3	Cat goes outdoors	Cat_outdoors	category	no yes
table3	tick prevention for a cat	Bravecto_protect_cat	category	no yes
table3	tick prevention for a cat	Frontline_protect_cat	category	no yes
table3	tick prevention for a cat	K9_protect_cat	category	no yes
table3	tick prevention for a cat	Revolution_protect_cat	category	no yes
table3	tick prevention for a cat	NexGard_protect_cat	category	no yes
table3	tick prevention for a cat	Seresto_protect_cat	category	no yes
table3	tick prevention for a cat	Vectra_protect_cat	category	no yes
table3	tick prevention for a cat	Sergeants_Guardian_protect_cat	category	no yes
table3	tick prevention for a cat	spoton_unknown_protect_cat	category	no yes
table3	At least one product used for cats	num_cat_prct	numeric
table3	Not let cats go outside	NoOut_protect_cat	category	no yes
table3	At least one tick preventive action taken on their cat	num_cat_act	category	no yes

## Sheet: table1
ID	Year	Pet	Pet2	Pet_dog	Pet_cat	Age	Age2	Race	Race2	Latino	Gender	Education	Education2	Personal_lyme	TLyme_person	Cases	Seriousness	Seriousness2	Tick_deer	Disease_lyme	Disease_babesiosis	Disease_anaplasmosis	Disease_erlichiosis	Disease_other_alpha	Disease_other_ence	Disease_other_rocky	Tick_find	Pet_tick	Prct_rplnt	Prct_clothes	Prct_treated	Prct_check	Prct_shower	num_Prct	Avoid_park	Avoid_outdoor	Avoid_yard	Avoid_garden	Avoid_play	num_avoid	num_measure	Time_parks	Time_parks2	Time_outside
1	2020	yes	dog/cat	yes	no	40	40-49	Multi-racial	non-white	no	female	some college, no degree	associate, some college, no degree	no	yes	increased	slightly serious	slightly/somewhat serious	yes	yes	no	no	no	no	no	no	no	no	no	yes	no	no	no	yes	no	no	no	no	no	no	yes	never	never	at least three days a week
2	2020	no	NA	NA	NA	57	50-59	NA	NA	no	male	high school graduate/GED	NA	no	yes	increased	somewhat serious	slightly/somewhat serious	yes	yes	no	no	no	no	no	no	no	NA	no	no	no	no	no	no	no	no	no	no	no	no	no	at least once	at least once	at least once
3	2020	yes	cat only	no	yes	72	70+	White	white	no	female	high school graduate/GED	NA	no	yes	increased	slightly serious	slightly/somewhat serious	no	yes	no	no	no	no	no	no	no	no	yes	no	no	no	no	yes	no	no	no	no	no	no	yes	never	never	never
4	2020	yes	dog/cat	yes	no	52	50-59	White	white	no	male	graduate or professional degree	graduate or professional degree	no	yes	increased	very serious	very/extremely serious	yes	yes	no	no	no	no	no	yes	yes	yes	yes	yes	no	yes	no	yes	no	no	no	no	no	no	yes	most days	most days	most days
5	2020	no	NA	NA	NA	73	70+	White	white	no	female	graduate or professional degree	graduate or professional degree	no	yes	increased	very serious	very/extremely serious	yes	yes	no	no	no	no	no	yes	yes	NA	yes	yes	no	no	no	yes	yes	no	no	no	no	yes	yes	most days	most days	most days
6	2020	yes	dog/cat	yes	yes	76	70+	White	white	no	female	graduate or professional degree	graduate or professional degree	no	yes	about the same	extremely Serious	very/extremely serious	yes	yes	no	no	no	no	no	no	yes	yes	yes	no	no	no	no	yes	no	no	no	no	no	no	yes	most days	most days	at least three days a week
7	2020	yes	cat only	no	yes	75	70+	NA	NA	NA	male	NA	NA	yes	yes	do not know	not sure	not sure	yes	yes	yes	no	no	no	no	yes	yes	yes	yes	yes	no	yes	no	yes	no	no	no	no	no	no	yes	most days	most days	most days
8	2020	no	NA	NA	NA	67	60-69	White	white	no	female	bachelor degree	bachelor degree	no	no	increased	very serious	very/extremely serious	yes	yes	no	no	no	no	no	no	yes	NA	no	no	no	yes	no	yes	no	no	no	no	no	no	yes	at least three days a week	at least three days a week	at least three days a week
9	2020	no	NA	NA	NA	58	50-59	White	white	no	female	some college, no degree	associate, some college, no degree	yes	yes	increased	extremely Serious	very/extremely serious	yes	yes	no	no	no	no	no	no	yes	NA	no	yes	no	no	no	yes	yes	yes	no	no	no	yes	yes	never	never	most days
10	2020	yes	dog/cat	yes	no	54	50-59	Multi-racial	non-white	no	female	graduate or professional degree	graduate or professional degree	no	yes	increased	not at all serious	not at all	no	yes	no	no	no	no	no	no	yes	yes	no	yes	no	yes	no	yes	no	no	no	no	no	no	yes	never	never	most days
11	2020	yes	cat only	no	yes	65	60-69	White	white	no	female	bachelor degree	bachelor degree	no	yes	increased	extremely Serious	very/extremely serious	yes	yes	no	no	no	no	no	yes	no	no	yes	yes	no	no	no	yes	yes	no	no	no	no	yes	yes	most days	most days	most days
12	2020	no	NA	NA	NA	50	50-59	White	white	no	female	graduate or professional degree	graduate or professional degree	no	yes	increased	extremely Serious	very/extremely serious	yes	yes	no	no	no	no	no	no	yes	NA	yes	yes	no	no	no	yes	yes	yes	no	no	yes	yes	yes	most days	most days	at least three days a week
13	2020	no	NA	NA	NA	NA	NA	White	white	no	female	bachelor degree	bachelor degree	no	yes	increased	extremely Serious	very/extremely serious	yes	yes	no	no	no	no	no	no	no	NA	no	yes	no	no	no	yes	yes	yes	no	no	no	yes	yes	at least once	at least once	most days
14	2020	no	NA	NA	NA	NA	NA	NA	NA	NA	male	NA	NA	no	yes	increased	very serious	very/extremely serious	yes	yes	no	no	no	no	no	no	no	NA	yes	yes	no	no	no	yes	no	no	no	no	no	no	yes	at least once	at least once	never
15	2020	yes	cat only	no	yes	84	70+	White	white	no	male	associate degree	associate, some college, no degree	no	no	do not know	not at all serious	not at all	no	no	no	no	no	no	no	no	yes	no	no	no	no	no	no	no	no	no	no	no	no	no	no	never	never	at least three days a week
16	2020	yes	dog/cat	yes	no	NA	NA	White	white	no	female	graduate or professional degree	graduate or professional degree	no	no	increased	very serious	very/extremely serious	no	yes	no	no	no	no	no	yes	no	no	no	yes	no	no	no	yes	no	no	no	no	no	no	yes	never	never	at least once
17	2020	no	NA	NA	NA	70	70+	White	white	no	male	bachelor degree	bachelor degree	no	no	increased	not at all serious	not at all	no	yes	no	no	no	no	no	no	no	NA	no	no	no	no	no	no	no	no	no	no	no	no	no	at least once	at least once	never
18	2020	yes	dog/cat	yes	no	25	<40	White	white	no	female	bachelor degree	bachelor degree	no	no	do not know	somewhat serious	slightly/somewhat serious	yes	yes	no	no	no	no	no	no	no	no	no	yes	no	no	no	yes	no	yes	no	no	no	yes	yes	never	never	never
19	2020	no	NA	NA	NA	66	60-69	White	white	no	female	bachelor degree	bachelor degree	yes	yes	do not know	extremely Serious	very/extremely serious	yes	yes	no	no	no	no	no	no	yes	NA	no	yes	no	no	no	yes	no	yes	no	no	no	yes	yes	never	never	at least once
20	2020	yes	cat only	no	yes	70	70+	White	white	no	male	bachelor degree	bachelor degree	no	yes	increased	slightly serious	slightly/somewhat serious	no	yes	no	no	no	no	no	no	no	no	no	no	no	no	no	no	no	no	no	no	no	no	no	never	never	at least once
21	2020	yes	dog/cat	yes	no	71	70+	White	white	no	female	high school graduate/GED	NA	no	yes	increased	extremely Serious	very/extremely serious	yes	yes	no	no	no	no	no	no	yes	no	no	no	no	no	no	no	no	no	no	no	no	no	no	never	never	at least once
22	2020	yes	dog/cat	yes	yes	62	60-69	White	white	no	female	graduate or professional degree	graduate or professional degree	no	yes	increased	not sure	not sure	yes	yes	no	no	no	no	no	no	yes	yes	no	yes	no	yes	no	yes	no	yes	yes	no	no	yes	yes	never	never	at least three days a week
23	2020	no	NA	NA	NA	60	60-69	White	white	no	male	some college, no degree	associate, some college, no degree	no	yes	increased	not at all serious	not at all	yes	no	no	no	no	no	no	no	yes	NA	no	no	no	yes	no	yes	no	no	no	no	no	no	yes	never	never	most days
24	2020	yes	cat only	no	yes	43	40-49	White	white	no	female	graduate or professional degree	graduate or professional degree	no	no	increased	extremely Serious	very/extremely serious	yes	yes	no	no	no	yes	no	yes	yes	no	no	yes	no	no	no	yes	no	no	no	no	no	no	yes	at least three days a week	at least three days a week	most days
25	2020	no	NA	NA	NA	42	40-49	Multi-racial	non-white	yes	female	graduate or professional degree	graduate or professional degree	no	yes	increased	extremely Serious	very/extremely serious	no	yes	no	no	no	no	no	no	yes	NA	yes	no	no	no	no	yes	no	yes	no	no	no	yes	yes	most days	most days	most days
26	2020	no	NA	NA	NA	57	50-59	White	white	no	male	graduate or professional degree	graduate or professional degree	no	yes	increased	extremely Serious	very/extremely serious	yes	yes	no	no	no	no	no	no	no	NA	no	yes	no	yes	no	yes	no	no	no	no	no	no	yes	at least three days a week	at least three days a week	at least three days a week
27	2020	yes	cat only	no	yes	60	60-69	NA	NA	NA	female	bachelor degree	bachelor degree	NA	yes	increased	extremely Serious	very/extremely serious	yes	yes	yes	no	no	no	no	yes	yes	no	yes	yes	yes	no	no	yes	no	no	no	no	no	no	yes	most days	most days	most days
28	2020	yes	dog/cat	yes	no	42	40-49	White	white	no	female	high school graduate/GED	NA	no	yes	increased	extremely Serious	very/extremely serious	yes	yes	yes	no	no	no	no	yes	yes	yes	yes	no	no	yes	no	yes	no	no	no	no	no	no	yes	most days	most days	most days
29	2020	no	NA	NA	NA	30	<40	NA	NA	yes	female	graduate or professional degree	graduate or professional degree	no	yes	increased	somewhat serious	slightly/somewhat serious	yes	yes	yes	no	no	no	no	yes	yes	NA	no	no	no	yes	no	yes	no	no	no	no	no	no	yes	never	never	at least three days a week
30	2020	yes	cat only	no	yes	52	50-59	White	white	no	female	graduate or professional degree	graduate or professional degree	no	yes	increased	extremely Serious	very/extremely serious	yes	yes	no	no	no	no	no	yes	no	no	yes	yes	yes	yes	yes	yes	no	no	no	no	no	no	yes	at least three days a week	at least three days a week	never
31	2020	yes	cat only	no	yes	73	70+	White	white	no	female	some college, no degree	associate, some college, no degree	no	no	increased	extremely Serious	very/extremely serious	no	yes	no	no	no	no	no	no	yes	no	no	no	no	yes	no	yes	no	no	no	no	no	no	yes	most days	most days	most days
32	2020	yes	dog/cat	yes	no	31	<40	White	white	no	female	bachelor degree	bachelor degree	yes	yes	increased	extremely Serious	very/extremely serious	yes	yes	no	no	no	no	no	no	no	yes	yes	no	no	yes	no	yes	no	no	no	no	no	no	yes	never	never	most days
33	2020	yes	dog/cat	yes	yes	26	<40	White	white	no	male	bachelor degree	bachelor degree	no	yes	increased	slightly serious	slightly/somewhat serious	yes	yes	no	no	no	no	no	no	yes	yes	no	no	no	yes	no	yes	no	no	no	no	no	no	yes	at least three days a week	at least three days a week	at least once
34	2020	no	NA	NA	NA	65	60-69	White	white	no	female	associate degree	associate, some college, no degree	no	yes	increased	extremely Serious	very/extremely serious	yes	yes	no	no	no	no	no	no	no	NA	no	yes	no	no	no	yes	no	no	no	no	no	no	yes	at least once	at least once	most days
35	2020	yes	dog/cat	yes	no	37	<40	White	white	no	female	high school graduate/GED	NA	no	yes	increased	extremely Serious	very/extremely serious	no	yes	yes	no	no	no	no	no	no	no	yes	no	yes	no	no	yes	yes	no	no	no	yes	yes	yes	never	never	most days
36	2020	no	NA	NA	NA	33	<40	White	white	no	female	bachelor degree	bachelor degree	no	yes	increased	very serious	very/extremely serious	yes	yes	no	no	no	no	no	no	no	NA	no	yes	no	no	no	yes	no	no	no	no	no	no	yes	at least once	at least once	at least three days a week
37	2020	no	NA	NA	NA	48	40-49	White	white	no	male	bachelor degree	bachelor degree	yes	yes	increased	very serious	very/extremely serious	yes	yes	yes	no	no	no	no	no	yes	NA	yes	no	no	yes	yes	yes	no	no	no	no	no	no	yes	most days	most days	most days
38	2020	no	NA	NA	NA	30	<40	Multi-racial	non-white	NA	female	associate degree	associate, some college, no degree	no	yes	about the same	extremely Serious	very/extremely serious	no	yes	no	no	no	no	no	no	no	NA	no	no	no	no	no	no	yes	yes	no	no	no	yes	yes	never	never	most days
39	2020	yes	dog/cat	yes	no	49	40-49	White	white	no	female	some college, no degree	associate, some college, no degree	yes	yes	increased	extremely Serious	very/extremely serious	yes	yes	no	yes	yes	no	no	no	yes	no	yes	yes	no	no	no	yes	no	no	no	no	no	no	yes	at least once	at least once	at least once
40	2020	yes	dog/cat	yes	no	34	<40	Multi-racial	non-white	no	male	bachelor degree	bachelor degree	no	yes	do not know	very serious	very/extremely serious	yes	yes	no	no	no	no	no	no	yes	yes	yes	no	no	no	no	yes	no	no	no	no	no	no	yes	at least once	at least once	most days
41	2020	yes	dog/cat	yes	yes	37	<40	White	white	no	female	graduate or professional degree	graduate or professional degree	no	yes	increased	very serious	very/extremely serious	yes	yes	no	no	no	no	no	no	yes	yes	yes	yes	no	no	no	yes	no	no	no	yes	no	yes	yes	at least once	at least once	most days
42	2020	yes	dog/cat	yes	yes	30	<40	Other	non-white	yes	male	high school graduate/GED	NA	no	no	increased	slightly serious	slightly/somewhat serious	no	yes	no	no	no	no	no	no	no	yes	no	yes	no	no	no	yes	no	no	no	no	no	no	yes	at least once	at least once	at least three days a week
43	2020	yes	dog/cat	yes	yes	57	50-59	White	white	no	female	graduate or professional degree	graduate or professional degree	no	yes	increased	extremely Serious	very/extremely serious	yes	yes	no	no	no	no	no	no	yes	no	yes	yes	no	yes	no	yes	no	no	no	no	no	no	yes	most days	most days	most days
44	2020	yes	dog/cat	yes	no	57	50-59	White	white	no	male	bachelor degree	bachelor degree	no	no	increased	extremely Serious	very/extremely serious	yes	yes	no	no	no	no	no	no	yes	yes	no	yes	no	yes	no	yes	no	no	no	no	no	no	yes	most days	most days	most days
45	2020	no	NA	NA	NA	60	60-69	White	white	no	male	graduate or professional degree	graduate or professional degree	no	yes	increased	extremely Serious	very/extremely serious	yes	yes	no	no	no	no	no	no	yes	NA	no	yes	no	no	no	yes	no	no	no	no	no	no	yes	most days	most days	NA
46	2020	yes	cat only	no	yes	68	60-69	White	white	no	female	associate degree	associate, some college, no degree	no	yes	do not know	somewhat serious	slightly/somewhat serious	yes	yes	no	no	yes	no	no	no	yes	yes	no	yes	no	no	no	yes	no	no	no	no	no	no	yes	most days	most days	most days
47	2020	no	NA	NA	NA	35	<40	White	white	no	male	bachelor degree	bachelor degree	no	yes	increased	very serious	very/extremely serious	no	yes	no	no	no	no	no	no	yes	NA	no	yes	no	no	no	yes	no	no	no	no	no	no	yes	at least once	at least once	at least once
48	2020	yes	dog/cat	yes	no	60	60-69	White	white	no	female	graduate or professional degree	graduate or professional degree	no	yes	do not know	very serious	very/extremely serious	no	yes	no	no	no	no	no	no	yes	yes	yes	yes	no	no	no	yes	yes	no	no	no	no	yes	yes	most days	most days	most days
49	2020	yes	dog/cat	yes	no	48	40-49	Other	non-white	yes	female	graduate or professional degree	graduate or professional degree	no	no	do not know	not sure	not sure	no	no	no	no	no	no	no	no	no	no	no	no	no	no	no	no	yes	no	no	no	no	yes	yes	never	never	most days
50	2020	yes	dog/cat	yes	no	56	50-59	White	white	no	male	high school graduate/GED	NA	no	yes	do not know	somewhat serious	slightly/somewhat serious	yes	yes	no	no	no	no	no	no	yes	no	yes	yes	no	no	no	yes	no	no	no	no	no	no	yes	never	never	most days
51	2020	no	NA	NA	NA	38	<40	White	white	no	male	bachelor degree	bachelor degree	no	yes	increased	very serious	very/extremely serious	yes	yes	no	no	no	yes	no	yes	yes	NA	no	no	no	yes	no	yes	no	no	no	no	no	no	yes	most days	most days	most days
52	2020	yes	dog/cat	yes	no	51	50-59	White	white	yes	male	some college, no degree	associate, some college, no degree	no	yes	increased	extremely Serious	very/extremely serious	yes	yes	no	no	no	no	no	no	yes	yes	yes	no	no	no	no	yes	no	no	no	no	no	no	yes	most days	most days	at least once
53	2020	no	NA	NA	NA	43	40-49	White	white	no	male	bachelor degree	bachelor degree	no	yes	increased	extremely Serious	very/extremely serious	yes	yes	no	no	no	no	no	no	yes	NA	no	no	no	no	no	no	no	no	no	no	no	no	no	parks are closed due to COVID19	never	at least once
54	2020	yes	dog/cat	yes	no	63	60-69	White	white	no	female	some college, no degree	associate, some college, no degree	yes	yes	increased	extremely Serious	very/extremely serious	yes	yes	yes	yes	no	no	no	no	no	yes	yes	no	yes	no	no	yes	no	no	no	no	no	no	yes	never	never	at least once
55	2020	yes	cat only	no	yes	65	60-69	White	white	no	female	high school graduate/GED	NA	no	yes	increased	extremely Serious	very/extremely serious	yes	yes	no	no	no	no	no	yes	yes	no	no	no	no	no	no	no	no	yes	no	no	no	yes	yes	never	never	most days
56	2020	yes	dog/cat	yes	no	60	60-69	White	white	no	female	some college, no degree	associate, some college, no degree	no	yes	decreased	very serious	very/extremely serious	yes	yes	no	no	no	no	no	no	yes	yes	no	yes	no	yes	no	yes	no	no	no	no	no	no	yes	most days	most days	most days
57	2020	yes	dog/cat	yes	no	55	50-59	NA	NA	NA	female	bachelor degree	bachelor degree	no	yes	increased	extremely Serious	very/extremely serious	no	yes	no	no	no	no	no	yes	yes	yes	yes	no	no	yes	yes	yes	no	no	no	no	no	no	yes	most days	most days	most days
58	2020	no	NA	NA	NA	68	60-69	White	white	no	female	graduate or professional degree	graduate or professional degree	no	yes	increased	extremely Serious	very/extremely serious	yes	yes	no	no	no	no	no	no	no	NA	yes	no	no	no	no	yes	no	no	no	no	no	no	yes	most days	most days	most days
59	2020	no	NA	NA	NA	67	60-69	White	white	no	male	graduate or professional degree	graduate or professional degree	no	yes	about the same	somewhat serious	slightly/somewhat serious	no	yes	no	no	no	no	no	no	no	NA	no	yes	no	no	no	yes	no	no	no	no	no	no	yes	most days	most days	most days
60	2020	no	NA	NA	NA	55	50-59	White	white	no	female	high school graduate/GED	NA	yes	yes	increased	extremely Serious	very/extremely serious	yes	yes	yes	no	yes	no	no	yes	no	NA	yes	yes	yes	no	yes	yes	no	no	no	yes	no	yes	yes	never	never	most days
61	2020	yes	dog/cat	yes	no	32	<40	White	white	no	female	associate degree	associate, some college, no degree	no	no	about the same	somewhat serious	slightly/somewhat serious	yes	yes	no	no	no	no	no	no	yes	no	yes	yes	no	yes	no	yes	yes	no	no	no	no	yes	yes	never	never	most days
62	2020	no	NA	NA	NA	51	50-59	White	white	no	female	bachelor degree	bachelor degree	no	no	increased	very serious	very/extremely serious	yes	yes	no	no	no	no	no	no	no	NA	no	no	no	no	no	no	no	no	no	no	no	no	no	never	never	most days
63	2020	yes	dog/cat	yes	no	48	40-49	White	white	no	male	bachelor degree	bachelor degree	yes	yes	increased	very serious	very/extremely serious	no	yes	no	no	no	no	no	no	yes	yes	no	no	no	yes	yes	yes	no	no	no	no	no	no	yes	NA	NA	most days
64	2020	no	NA	NA	NA	68	60-69	White	white	no	male	some college, no degree	associate, some college, no degree	no	yes	increased	extremely Serious	very/extremely serious	yes	yes	no	no	no	no	no	yes	yes	NA	yes	yes	yes	no	no	yes	no	no	no	no	no	no	yes	never	never	most days
65	2020	yes	dog/cat	yes	no	40	40-49	White	white	no	female	some college, no degree	associate, some college, no degree	no	yes	increased	extremely Serious	very/extremely serious	yes	yes	no	no	no	no	no	no	yes	no	yes	no	no	no	no	yes	no	no	no	no	no	no	yes	at least once	at least once	most days
66	2020	yes	dog/cat	yes	no	57	50-59	White	white	no	male	bachelor degree	bachelor degree	no	no	do not know	not at all serious	not at all	no	yes	no	no	no	no	no	no	no	no	no	no	no	no	no	no	no	no	no	no	no	no	no	at least three days a week	at least three days a week	at least three days a week
67	2020	no	NA	NA	NA	65	60-69	White	white	no	female	some college, no degree	associate, some college, no degree	no	yes	about the same	extremely Serious	very/extremely serious	no	no	no	no	no	no	no	no	no	NA	yes	yes	no	no	no	yes	yes	no	yes	no	no	yes	yes	parks are closed due to COVID19	never	at least once
68	2020	yes	dog/cat	yes	yes	65	60-69	NA	NA	no	female	some college, no degree	associate, some college, no degree	no	yes	do not know	somewhat serious	slightly/somewhat serious	yes	yes	no	no	no	no	no	no	yes	yes	no	no	no	no	no	no	no	no	no	no	no	no	no	never	never	never
69	2020	no	NA	NA	NA	51	50-59	White	white	no	female	bachelor degree	bachelor degree	no	yes	increased	very serious	very/extremely serious	no	yes	no	no	no	no	no	no	yes	NA	no	yes	no	no	no	yes	yes	no	no	no	no	yes	yes	at least once	at least once	most days
70	2020	yes	cat only	no	yes	53	50-59	White	white	yes	male	graduate or professional degree	graduate or professional degree	no	yes	increased	somewhat serious	slightly/somewhat serious	no	yes	no	no	no	no	no	no	yes	no	no	yes	no	no	yes	yes	no	no	no	no	no	no	yes	never	never	most days
71	2020	no	NA	NA	NA	65	60-69	Asian/Pacific-Islander	non-white	no	male	graduate or professional degree	graduate or professional degree	no	no	about the same	somewhat serious	slightly/somewhat serious	no	no	no	no	no	no	no	no	no	NA	no	no	no	no	no	no	no	no	no	no	no	no	no	most days	most days	at least once
72	2020	yes	cat only	no	yes	62	60-69	NA	NA	no	female	NA	NA	yes	no	decreased	extremely Serious	very/extremely serious	no	yes	no	no	no	no	no	no	yes	no	no	no	no	no	no	no	no	no	no	no	no	no	no	never	never	at least once
73	2020	no	NA	NA	NA	57	50-59	White	white	no	male	NA	NA	yes	yes	increased	extremely Serious	very/extremely serious	yes	yes	no	no	no	no	no	no	yes	NA	yes	no	no	no	no	yes	yes	yes	no	no	no	yes	yes	most days	most days	most days
74	2020	yes	dog/cat	yes	no	54	50-59	White	white	no	male	high school graduate/GED	NA	no	yes	increased	extremely Serious	very/extremely serious	no	yes	no	no	no	no	no	no	yes	no	no	no	no	no	no	no	no	no	no	no	no	no	no	never	never	most days
75	2020	no	NA	NA	NA	19	<40	Asian/Pacific-Islander	non-white	no	male	high school graduate/GED	NA	no	no	do not know	not sure	not sure	no	no	no	no	no	no	no	no	no	NA	no	no	no	no	no	no	no	no	no	no	no	no	no	never	never	at least three days a week
76	2020	yes	cat only	no	yes	72	70+	White	white	no	female	graduate or professional degree	graduate or professional degree	no	yes	do not know	somewhat serious	slightly/somewhat serious	yes	yes	yes	no	no	no	no	no	no	no	yes	no	yes	no	no	yes	no	no	no	no	no	no	yes	at least three days a week	at least three days a week	at least three days a week
77	2020	no	NA	NA	NA	44	40-49	NA	NA	no	female	graduate or professional degree	graduate or professional degree	no	yes	increased	very serious	very/extremely serious	yes	yes	no	no	yes	no	no	no	yes	NA	yes	yes	no	no	no	yes	no	yes	no	no	no	yes	yes	at least once	at least once	most days
78	2020	yes	dog/cat	yes	no	44	40-49	White	white	no	female	graduate or professional degree	graduate or professional degree	no	yes	increased	somewhat serious	slightly/somewhat serious	yes	yes	no	no	no	no	no	no	yes	no	yes	no	no	yes	yes	yes	yes	yes	yes	no	no	yes	yes	most days	most days	at least once
79	2020	no	NA	NA	NA	80	70+	White	white	no	female	high school graduate/GED	NA	no	no	do not know	very serious	very/extremely serious	no	yes	no	no	no	no	no	no	no	NA	no	yes	no	no	no	yes	no	no	no	no	no	no	yes	never	never	never
80	2020	yes	dog/cat	yes	no	71	70+	Multi-racial	non-white	no	female	high school graduate/GED	NA	no	no	do not know	not sure	not sure	no	no	no	no	no	no	no	no	no	no	no	no	no	no	no	no	no	no	no	no	no	no	no	never	never	never
81	2020	yes	cat only	no	yes	69	60-69	White	white	no	female	bachelor degree	bachelor degree	no	yes	do not know	somewhat serious	slightly/somewhat serious	yes	yes	no	no	no	no	no	yes	yes	yes	no	no	no	no	yes	yes	no	no	no	no	no	no	yes	never	never	most days
82	2020	yes	dog/cat	yes	no	50	50-59	White	white	no	female	bachelor degree	bachelor degree	no	yes	do not know	somewhat serious	slightly/somewhat serious	yes	yes	no	no	no	no	no	no	no	no	no	no	no	no	no	no	no	no	no	no	no	no	no	at least once	at least once	most days
83	2020	no	NA	NA	NA	75	70+	White	white	no	male	some college, no degree	associate, some college, no degree	no	no	do not know	not sure	not sure	yes	yes	no	no	no	no	no	no	no	NA	no	yes	no	no	no	yes	no	no	no	no	no	no	yes	never	never	never
84	2020	no	NA	NA	NA	59	50-59	White	white	no	male	bachelor degree	bachelor degree	no	yes	increased	very serious	very/extremely serious	no	yes	no	no	no	no	no	no	yes	NA	no	yes	no	no	no	yes	no	no	no	no	no	no	yes	at least once	at least once	NA
85	2020	yes	dog/cat	yes	no	55	50-59	White	white	no	female	bachelor degree	bachelor degree	no	yes	do not know	extremely Serious	very/extremely serious	no	yes	no	no	no	no	no	yes	yes	no	yes	no	no	yes	no	yes	no	no	no	no	no	no	yes	most days	most days	most days
86	2020	no	NA	NA	NA	NA	NA	NA	NA	NA	NA	NA	NA	no	no	about the same	not at all serious	not at all	no	no	no	no	no	no	no	no	no	NA	no	no	no	no	no	no	no	no	no	yes	no	yes	yes	never	never	most days
87	2020	yes	dog/cat	yes	no	52	50-59	White	white	no	male	bachelor degree	bachelor degree	no	yes	increased	very serious	very/extremely serious	yes	yes	no	no	no	no	no	no	no	yes	no	yes	no	no	no	yes	yes	no	no	no	no	yes	yes	at least once	at least once	at least three days a week
88	2020	no	NA	NA	NA	59	50-59	White	white	no	female	graduate or professional degree	graduate or professional degree	no	no	increased	somewhat serious	slightly/somewhat serious	yes	yes	no	no	no	no	no	no	yes	NA	no	no	no	no	no	no	no	no	no	no	no	no	no	never	never	at least once
89	2020	yes	cat only	no	yes	30	<40	White	white	no	male	graduate or professional degree	graduate or professional degree	no	yes	increased	very serious	very/extremely serious	no	yes	no	no	no	no	no	no	yes	no	no	no	no	no	no	no	no	no	no	no	no	no	no	never	never	never
90	2020	yes	dog/cat	yes	no	60	60-69	White	white	no	male	graduate or professional degree	graduate or professional degree	no	yes	do not know	very serious	very/extremely serious	yes	yes	no	no	no	no	no	no	yes	no	no	yes	no	no	no	yes	yes	no	no	no	no	yes	yes	most days	most days	at least three days a week
91	2020	yes	dog/cat	yes	no	77	70+	White	white	no	male	some college, no degree	associate, some college, no degree	yes	yes	about the same	extremely Serious	very/extremely serious	yes	yes	no	no	no	no	no	yes	yes	no	no	no	no	yes	no	yes	no	no	no	no	no	no	yes	most days	most days	most days
92	2020	yes	dog/cat	yes	no	63	60-69	White	white	no	female	graduate or professional degree	graduate or professional degree	no	yes	increased	very serious	very/extremely serious	yes	yes	no	no	no	no	no	no	yes	no	yes	no	no	no	no	yes	no	no	no	no	no	no	yes	at least three days a week	at least three days a week	never
93	2020	no	NA	NA	NA	63	60-69	White	white	no	female	some college, no degree	associate, some college, no degree	yes	yes	increased	extremely Serious	very/extremely serious	yes	yes	yes	no	no	no	no	no	yes	NA	yes	yes	yes	no	no	yes	no	no	no	yes	no	yes	yes	NA	NA	NA
94	2020	yes	dog/cat	yes	no	45	40-49	White	white	no	male	bachelor degree	bachelor degree	no	yes	increased	extremely Serious	very/extremely serious	yes	yes	no	no	no	no	no	no	no	no	yes	yes	no	no	no	yes	no	no	no	no	no	no	yes	most days	most days	most days
95	2020	yes	cat only	no	yes	55	50-59	White	white	no	female	bachelor degree	bachelor degree	no	yes	increased	very serious	very/extremely serious	yes	yes	no	no	no	no	no	no	yes	no	no	yes	no	no	yes	yes	no	no	no	no	no	no	yes	at least once	at least once	at least three days a week
96	2020	yes	dog/cat	yes	yes	21	<40	White	white	no	male	associate degree	associate, some college, no degree	no	no	decreased	somewhat serious	slightly/somewhat serious	yes	yes	no	no	no	no	no	no	yes	yes	no	yes	no	no	no	yes	no	no	no	no	no	no	yes	most days	most days	at least three days a week
97	2020	yes	dog/cat	yes	no	63	60-69	White	white	no	male	bachelor degree	bachelor degree	no	yes	about the same	extremely Serious	very/extremely serious	no	yes	no	no	no	no	no	no	yes	yes	no	no	no	yes	yes	yes	no	no	no	no	no	no	yes	at least three days a week	at least three days a week	at least three days a week
98	2020	no	NA	NA	NA	69	60-69	White	white	no	male	high school graduate/GED	NA	no	yes	do not know	slightly serious	slightly/somewhat serious	no	yes	no	no	no	no	no	no	no	NA	no	no	no	no	no	no	no	no	no	no	no	no	no	most days	most days	most days
99	2020	no	NA	NA	NA	78	70+	White	white	no	female	associate degree	associate, some college, no degree	no	yes	increased	somewhat serious	slightly/somewhat serious	no	no	no	no	no	no	no	no	no	NA	yes	no	no	no	no	yes	no	yes	no	no	no	yes	yes	never	never	never
100	2020	yes	dog/cat	yes	yes	71	70+	NA	NA	NA	female	high school graduate/GED	NA	yes	yes	increased	somewhat serious	slightly/somewhat serious	yes	yes	no	no	no	no	no	no	yes	no	no	yes	no	yes	no	yes	no	no	no	no	no	no	yes	most days	most days	most days
101	2020	no	NA	NA	NA	47	40-49	White	white	no	female	bachelor degree	bachelor degree	no	yes	increased	very serious	very/extremely serious	no	yes	no	no	no	no	no	no	no	NA	no	yes	no	yes	no	yes	no	no	no	no	no	no	yes	never	never	at least three days a week
102	2020	no	NA	NA	NA	45	40-49	White	white	no	female	graduate or professional degree	graduate or professional degree	no	yes	do not know	extremely Serious	very/extremely serious	no	yes	no	no	no	no	no	no	no	NA	yes	no	no	no	no	yes	no	no	no	no	no	no	yes	at least once	at least once	never
103	2020	no	NA	NA	NA	60	60-69	White	white	no	male	bachelor degree	bachelor degree	no	yes	do not know	slightly serious	slightly/somewhat serious	yes	yes	no	no	no	no	no	yes	no	NA	no	yes	no	no	no	yes	no	no	no	no	no	no	yes	at least three days a week	at least three days a week	at least three days a week
104	2021	no	NA	NA	NA	59	50-59	White	white	no	female	high school graduate/GED	NA	yes	yes	increased	extremely Serious	very/extremely serious	yes	yes	no	no	no	no	no	no	no	NA	no	yes	yes	no	no	yes	yes	yes	no	yes	no	yes	yes	never	never	most days
105	2021	yes	cat only	no	yes	46	40-49	White	white	no	male	associate degree	associate, some college, no degree	no	no	increased	somewhat serious	slightly/somewhat serious	no	yes	no	no	no	no	no	no	yes	NA	yes	no	no	no	no	yes	no	no	no	no	no	no	yes	at least once	at least once	most days
106	2021	no	NA	NA	NA	64	60-69	White	white	no	female	some college, no degree	associate, some college, no degree	yes	yes	increased	extremely Serious	very/extremely serious	yes	yes	yes	no	no	no	no	no	yes	NA	yes	yes	yes	no	no	yes	no	no	no	yes	no	yes	yes	most days	most days	at least once
107	2021	yes	dog/cat	yes	no	56	50-59	White	white	no	female	bachelor degree	bachelor degree	no	yes	increased	extremely Serious	very/extremely serious	no	yes	no	no	no	no	no	yes	yes	yes	yes	yes	no	no	no	yes	yes	no	no	no	no	yes	yes	at least once	at least once	most days
108	2021	yes	dog/cat	yes	yes	38	<40	White	white	no	female	graduate or professional degree	graduate or professional degree	no	no	increased	very serious	very/extremely serious	yes	yes	no	no	no	no	no	no	yes	yes	yes	yes	no	no	no	yes	yes	no	yes	no	no	yes	yes	at least three days a week	at least three days a week	most days
109	2021	yes	dog/cat	yes	yes	79	70+	White	white	no	female	associate degree	associate, some college, no degree	no	yes	increased	extremely Serious	very/extremely serious	yes	yes	no	no	no	no	no	no	yes	no	no	no	no	no	yes	yes	no	no	no	no	no	no	yes	most days	most days	most days
110	2021	yes	cat only	no	yes	76	70+	Black/African American	non-white	no	male	graduate or professional degree	graduate or professional degree	no	yes	do not know	extremely Serious	very/extremely serious	yes	yes	no	no	no	no	no	yes	yes	yes	yes	no	no	no	no	yes	no	no	no	no	no	no	yes	at least three days a week	at least three days a week	most days
111	2021	no	NA	NA	NA	66	60-69	White	white	no	female	some college, no degree	associate, some college, no degree	no	yes	increased	very serious	very/extremely serious	yes	yes	no	no	no	no	no	no	yes	NA	no	yes	no	no	no	yes	yes	no	no	no	no	yes	yes	at least three days a week	at least three days a week	most days
112	2021	no	NA	NA	NA	51	50-59	White	white	no	female	bachelor degree	bachelor degree	no	no	increased	extremely Serious	very/extremely serious	no	yes	no	no	no	no	no	no	yes	NA	no	no	no	no	no	no	yes	no	no	no	no	yes	yes	at least once	at least once	at least three days a week
113	2021	no	NA	NA	NA	31	<40	NA	non-white	yes	female	graduate or professional degree	graduate or professional degree	no	yes	increased	somewhat serious	slightly/somewhat serious	yes	yes	yes	no	no	no	no	no	yes	NA	yes	no	no	yes	no	yes	no	no	no	no	no	no	yes	at least once	at least once	most days
114	2021	yes	dog/cat	yes	yes	47	40-49	White	white	no	female	graduate or professional degree	graduate or professional degree	no	yes	increased	extremely Serious	very/extremely serious	no	yes	no	no	no	no	no	no	yes	yes	no	no	no	yes	no	yes	no	no	no	no	no	no	yes	never	never	most days
115	2021	yes	dog/cat	yes	no	46	40-49	White	white	no	female	graduate or professional degree	graduate or professional degree	no	yes	increased	extremely Serious	very/extremely serious	yes	yes	no	no	no	no	no	no	yes	no	no	no	no	no	no	no	no	yes	no	no	yes	yes	yes	at least once	at least once	most days
116	2021	yes	dog/cat	yes	no	49	40-49	White	white	no	female	bachelor degree	bachelor degree	no	yes	increased	extremely Serious	very/extremely serious	yes	yes	no	no	no	no	no	no	no	no	yes	no	no	no	no	yes	no	no	no	no	no	no	yes	never	never	most days
117	2021	no	NA	NA	NA	48	40-49	White	white	no	female	graduate or professional degree	graduate or professional degree	no	yes	increased	very serious	very/extremely serious	yes	yes	no	no	no	no	no	no	no	NA	yes	yes	no	no	no	yes	no	no	no	no	no	no	yes	never	never	at least three days a week
118	2021	yes	dog/cat	yes	no	53	50-59	White	white	no	female	graduate or professional degree	graduate or professional degree	no	no	increased	extremely Serious	very/extremely serious	yes	yes	yes	no	yes	no	no	no	no	yes	no	no	no	yes	no	yes	yes	no	no	no	no	yes	yes	most days	most days	most days
119	2021	yes	dog/cat	yes	no	64	60-69	White	white	no	male	some college, no degree	associate, some college, no degree	no	yes	do not know	somewhat serious	slightly/somewhat serious	no	yes	no	no	no	no	no	no	yes	yes	no	no	no	no	no	no	no	no	no	no	no	no	no	most days	most days	at least three days a week
120	2021	yes	dog/cat	yes	no	62	60-69	White	white	no	female	high school graduate/GED	NA	no	yes	increased	very serious	very/extremely serious	yes	yes	no	no	no	no	no	no	no	no	yes	no	no	no	no	yes	no	no	no	no	no	no	yes	never	never	at least once
121	2021	yes	dog/cat	yes	yes	NA	NA	NA	NA	NA	NA	NA	NA	no	yes	increased	extremely Serious	very/extremely serious	no	yes	no	no	no	no	no	no	yes	yes	no	no	no	yes	no	yes	no	no	no	no	no	no	yes	at least three days a week	at least three days a week	most days
122	2021	no	NA	NA	NA	35	<40	NA	non-white	no	male	bachelor degree	bachelor degree	no	yes	increased	extremely Serious	very/extremely serious	no	yes	no	no	no	no	no	no	no	NA	no	yes	no	no	no	yes	no	no	no	no	no	no	yes	at least three days a week	at least three days a week	most days
123	2021	no	NA	NA	NA	61	60-69	White	white	no	female	bachelor degree	bachelor degree	no	yes	increased	somewhat serious	slightly/somewhat serious	yes	yes	no	no	no	no	no	no	yes	NA	yes	yes	yes	yes	yes	yes	no	no	yes	no	no	yes	yes	at least three days a week	at least three days a week	at least three days a week
124	2021	yes	dog/cat	yes	yes	22	<40	White	white	no	female	bachelor degree	bachelor degree	no	yes	increased	extremely Serious	very/extremely serious	no	yes	no	no	no	no	no	no	yes	yes	yes	yes	no	no	no	yes	no	no	no	no	no	no	yes	at least three days a week	at least three days a week	at least once
125	2021	yes	cat only	no	yes	48	40-49	White	white	no	male	some college, no degree	associate, some college, no degree	no	no	increased	extremely Serious	very/extremely serious	yes	yes	no	no	no	no	no	no	no	no	yes	no	no	no	no	yes	no	no	no	no	no	no	yes	never	never	most days
126	2021	no	NA	NA	NA	35	<40	White	white	no	male	bachelor degree	bachelor degree	no	no	increased	very serious	very/extremely serious	yes	yes	no	no	no	no	no	no	no	NA	no	no	no	no	no	no	yes	no	no	no	no	yes	yes	never	never	most days
127	2021	yes	cat only	no	yes	37	<40	White	white	no	female	associate degree	associate, some college, no degree	no	yes	increased	slightly serious	slightly/somewhat serious	no	yes	no	no	no	no	no	no	no	no	no	no	no	yes	yes	yes	yes	no	no	no	no	yes	yes	never	never	most days
128	2021	no	NA	NA	NA	69	60-69	White	white	no	female	bachelor degree	bachelor degree	no	yes	increased	somewhat serious	slightly/somewhat serious	yes	yes	no	no	no	no	no	yes	no	NA	no	yes	no	no	no	yes	no	yes	no	no	no	yes	yes	never	never	at least three days a week
129	2021	no	NA	NA	NA	69	60-69	White	white	no	female	bachelor degree	bachelor degree	no	NA	increased	very serious	very/extremely serious	yes	yes	no	no	no	no	no	no	no	NA	no	no	no	no	no	no	yes	no	no	no	no	yes	yes	at least once	at least once	most days
130	2021	no	NA	NA	NA	71	70+	White	white	no	female	some college, no degree	associate, some college, no degree	no	yes	do not know	very serious	very/extremely serious	yes	yes	no	no	no	no	no	yes	yes	NA	no	yes	no	no	no	yes	yes	no	no	no	no	yes	yes	never	never	most days
131	2021	yes	dog/cat	yes	yes	30	<40	White	white	no	male	bachelor degree	bachelor degree	no	no	increased	extremely Serious	very/extremely serious	yes	yes	no	no	no	no	no	no	yes	yes	no	yes	no	no	no	yes	yes	no	no	no	no	yes	yes	NA	NA	at least three days a week
132	2021	yes	cat only	no	yes	66	60-69	White	white	no	female	graduate or professional degree	graduate or professional degree	no	yes	increased	extremely Serious	very/extremely serious	yes	yes	no	no	no	no	no	yes	yes	yes	yes	yes	no	no	no	yes	no	no	no	no	no	no	yes	at least once	at least once	at least once
133	2021	no	NA	NA	NA	64	60-69	NA	NA	NA	female	some college, no degree	associate, some college, no degree	no	no	do not know	extremely Serious	very/extremely serious	no	yes	no	no	no	no	no	no	yes	NA	no	no	no	no	no	no	yes	no	no	no	no	yes	yes	never	never	most days
134	2021	yes	dog/cat	yes	no	44	40-49	White	white	no	female	graduate or professional degree	graduate or professional degree	no	yes	increased	extremely Serious	very/extremely serious	yes	yes	no	no	no	no	no	no	yes	no	no	no	no	no	no	no	no	yes	no	no	yes	yes	yes	never	never	at least three days a week
135	2021	yes	dog/cat	yes	no	NA	NA	NA	NA	NA	NA	NA	NA	no	yes	increased	extremely Serious	very/extremely serious	yes	yes	no	no	no	no	no	yes	yes	yes	yes	no	no	no	no	yes	no	no	no	no	no	no	yes	never	never	most days
136	2021	yes	cat only	no	yes	68	60-69	White	white	no	female	high school graduate/GED	NA	no	yes	increased	extremely Serious	very/extremely serious	yes	yes	no	no	no	no	no	no	yes	no	no	no	no	no	no	no	yes	no	no	no	no	yes	yes	most days	most days	most days
137	2021	no	NA	NA	NA	62	60-69	White	white	no	female	some college, no degree	associate, some college, no degree	no	yes	increased	extremely Serious	very/extremely serious	yes	yes	no	no	no	no	no	no	yes	NA	no	yes	no	yes	no	yes	yes	no	no	no	no	yes	yes	never	never	at least three days a week
138	2021	no	NA	NA	NA	NA	NA	NA	non-white	NA	NA	NA	NA	no	yes	do not know	extremely Serious	very/extremely serious	no	no	no	no	no	no	no	no	no	NA	yes	yes	no	no	no	yes	no	no	no	no	no	no	yes	never	never	at least once
139	2021	yes	dog/cat	yes	no	45	40-49	White	white	no	female	9th to 12th	NA	no	no	increased	very serious	very/extremely serious	no	yes	no	no	no	no	no	no	no	no	yes	no	yes	no	no	yes	no	no	no	no	no	no	yes	at least once	at least once	at least once
140	2021	no	NA	NA	NA	39	<40	White	white	no	female	bachelor degree	bachelor degree	no	yes	increased	extremely Serious	very/extremely serious	no	yes	no	no	no	no	no	no	no	NA	no	no	no	yes	no	yes	yes	yes	no	no	no	yes	yes	at least three days a week	at least three days a week	most days
141	2021	no	NA	NA	NA	74	70+	White	white	no	female	graduate or professional degree	graduate or professional degree	no	yes	increased	very serious	very/extremely serious	yes	yes	no	no	no	no	no	yes	yes	NA	no	no	no	yes	no	yes	no	no	no	no	no	no	yes	at least once	at least once	most days
142	2021	yes	dog/cat	yes	no	61	60-69	White	white	no	female	some college, no degree	associate, some college, no degree	no	yes	increased	somewhat serious	slightly/somewhat serious	yes	yes	yes	no	no	no	no	yes	no	no	yes	no	no	no	no	yes	no	no	no	no	no	no	yes	never	never	at least three days a week
143	2021	no	NA	NA	NA	75	70+	White	white	no	female	graduate or professional degree	graduate or professional degree	no	yes	increased	slightly serious	slightly/somewhat serious	no	yes	no	no	no	no	no	no	yes	NA	no	no	no	no	no	no	yes	no	no	no	no	yes	yes	never	never	most days
144	2021	no	NA	NA	NA	74	70+	NA	NA	NA	male	bachelor degree	bachelor degree	no	yes	increased	somewhat serious	slightly/somewhat serious	yes	yes	no	no	no	no	no	yes	yes	NA	yes	yes	no	no	no	yes	no	no	no	no	no	no	yes	never	never	most days
145	2021	yes	cat only	no	yes	35	<40	White	white	no	male	bachelor degree	bachelor degree	no	yes	increased	extremely Serious	very/extremely serious	yes	yes	no	no	no	no	no	no	yes	no	no	no	no	no	no	no	no	no	no	no	no	no	no	never	never	never
146	2021	yes	dog/cat	yes	no	70	70+	White	white	no	female	graduate or professional degree	graduate or professional degree	no	no	about the same	very serious	very/extremely serious	no	yes	no	no	no	no	no	no	yes	no	no	no	no	no	no	no	no	no	no	no	no	no	no	never	never	at least three days a week
147	2021	yes	dog/cat	yes	no	54	50-59	White	white	no	female	high school graduate/GED	NA	no	yes	increased	very serious	very/extremely serious	yes	yes	no	no	no	no	no	yes	yes	yes	no	no	no	yes	no	yes	yes	no	no	no	no	yes	yes	most days	most days	at least once
148	2021	no	NA	NA	NA	NA	NA	White	white	no	male	graduate or professional degree	graduate or professional degree	no	yes	do not know	extremely Serious	very/extremely serious	yes	yes	yes	no	no	no	no	no	no	NA	no	no	no	yes	no	yes	yes	no	no	no	no	yes	yes	at least once	at least once	most days
149	2021	yes	dog/cat	yes	no	NA	NA	NA	NA	NA	NA	NA	NA	no	yes	about the same	very serious	very/extremely serious	yes	yes	no	no	no	no	no	yes	no	yes	no	no	no	yes	no	yes	no	no	no	no	no	no	yes	never	never	most days
150	2021	no	NA	NA	NA	36	<40	White	white	no	female	graduate or professional degree	graduate or professional degree	no	yes	increased	very serious	very/extremely serious	yes	yes	no	no	no	no	no	no	no	NA	no	yes	no	yes	no	yes	no	no	no	no	no	no	yes	most days	most days	most days
151	2021	no	NA	NA	NA	34	<40	Multi-racial	non-white	no	female	graduate or professional degree	graduate or professional degree	no	yes	do not know	very serious	very/extremely serious	yes	yes	no	no	no	no	no	yes	yes	NA	yes	yes	no	yes	no	yes	no	yes	no	no	no	yes	yes	most days	most days	most days
152	2021	yes	cat only	no	yes	56	50-59	White	white	no	female	bachelor degree	bachelor degree	no	yes	do not know	extremely Serious	very/extremely serious	yes	yes	yes	yes	no	no	no	yes	yes	no	no	yes	no	no	yes	yes	yes	no	no	yes	no	yes	yes	at least once	at least once	at least three days a week
153	2021	no	NA	NA	NA	50	50-59	White	white	no	male	high school graduate/GED	NA	no	yes	decreased	slightly serious	slightly/somewhat serious	yes	yes	no	no	no	no	no	no	yes	NA	no	no	no	no	no	no	no	no	no	no	no	no	no	most days	most days	most days
154	2021	no	NA	NA	NA	NA	NA	NA	NA	no	female	graduate or professional degree	graduate or professional degree	no	no	increased	very serious	very/extremely serious	yes	yes	no	no	no	no	no	no	no	NA	no	no	no	no	no	no	no	no	no	no	no	no	no	never	never	never
155	2021	yes	dog/cat	yes	no	60	60-69	White	white	no	male	some college, no degree	associate, some college, no degree	yes	no	increased	very serious	very/extremely serious	no	yes	no	no	no	no	no	yes	yes	no	no	no	no	no	no	no	no	no	no	no	no	no	no	most days	most days	at least three days a week
156	2021	no	NA	NA	NA	70	70+	White	white	no	female	NA	NA	no	yes	increased	extremely Serious	very/extremely serious	yes	yes	no	no	no	no	no	yes	no	NA	yes	yes	no	yes	no	yes	no	no	no	yes	no	yes	yes	never	never	most days
157	2021	no	NA	NA	NA	76	70+	NA	NA	NA	male	bachelor degree	bachelor degree	yes	yes	increased	very serious	very/extremely serious	yes	yes	no	no	no	no	no	yes	yes	NA	yes	no	no	no	no	yes	yes	no	no	no	no	yes	yes	at least three days a week	at least three days a week	most days
158	2021	no	NA	NA	NA	76	70+	NA	NA	NA	male	bachelor degree	bachelor degree	yes	yes	increased	very serious	very/extremely serious	yes	yes	no	no	no	no	no	yes	yes	NA	yes	no	yes	no	no	yes	yes	no	no	no	no	yes	yes	most days	most days	most days
159	2021	no	NA	NA	NA	86	70+	White	white	no	female	high school graduate/GED	NA	no	yes	about the same	extremely Serious	very/extremely serious	no	no	no	no	no	no	no	no	no	NA	yes	yes	no	no	no	yes	no	no	no	yes	no	yes	yes	never	never	at least once
160	2021	yes	dog/cat	yes	yes	53	50-59	White	white	no	female	bachelor degree	bachelor degree	no	no	increased	very serious	very/extremely serious	yes	yes	no	no	no	no	no	no	yes	yes	no	no	no	no	no	no	yes	no	no	no	no	yes	yes	never	never	most days
161	2021	yes	dog/cat	yes	no	67	60-69	White	white	no	male	associate degree	associate, some college, no degree	no	yes	increased	somewhat serious	slightly/somewhat serious	no	yes	no	no	no	no	no	no	no	no	no	no	no	no	no	no	no	no	no	no	no	no	no	never	never	most days
162	2021	yes	cat only	no	yes	53	50-59	White	white	no	male	associate degree	associate, some college, no degree	NA	yes	increased	extremely Serious	very/extremely serious	no	yes	no	no	no	no	no	no	no	no	yes	no	no	no	no	yes	no	no	no	no	no	no	yes	at least once	at least once	most days
163	2021	yes	dog/cat	yes	no	64	60-69	White	white	no	male	some college, no degree	associate, some college, no degree	no	yes	do not know	somewhat serious	slightly/somewhat serious	no	yes	no	no	no	no	no	no	yes	yes	no	no	no	no	no	no	no	no	no	no	no	no	no	most days	most days	at least three days a week
164	2021	no	NA	NA	NA	35	<40	White	white	no	male	bachelor degree	bachelor degree	no	yes	increased	extremely Serious	very/extremely serious	no	yes	no	no	no	no	no	no	yes	NA	no	no	no	yes	no	yes	no	yes	no	no	no	yes	yes	at least once	at least once	most days
165	2021	yes	dog/cat	yes	no	59	50-59	White	white	no	female	bachelor degree	bachelor degree	no	yes	increased	extremely Serious	very/extremely serious	yes	yes	no	no	no	no	no	no	no	no	no	yes	no	no	no	yes	no	no	no	no	no	no	yes	never	never	at least once
166	2021	no	NA	NA	NA	50	50-59	White	white	no	female	graduate or professional degree	graduate or professional degree	no	yes	increased	extremely Serious	very/extremely serious	yes	yes	no	no	no	no	no	no	yes	NA	yes	no	no	no	no	yes	no	no	no	no	no	no	yes	most days	most days	at least once
167	2021	no	NA	NA	NA	36	<40	White	white	no	female	some college, no degree	associate, some college, no degree	no	no	increased	extremely Serious	very/extremely serious	no	yes	no	no	no	no	no	no	no	NA	yes	no	no	no	no	yes	no	no	no	no	no	no	yes	never	never	most days
168	2021	yes	dog/cat	yes	yes	48	40-49	White	white	no	male	bachelor degree	bachelor degree	no	no	increased	very serious	very/extremely serious	no	yes	no	no	no	no	no	no	yes	yes	yes	no	no	no	no	yes	no	no	no	no	no	no	yes	at least once	at least once	most days
169	2021	yes	dog/cat	yes	no	34	<40	White	white	no	female	bachelor degree	bachelor degree	no	yes	increased	very serious	very/extremely serious	no	yes	no	no	no	no	no	no	no	yes	no	no	no	no	no	no	no	yes	no	no	no	yes	yes	never	never	at least three days a week
170	2021	yes	dog/cat	yes	no	70	70+	White	white	no	female	bachelor degree	bachelor degree	no	no	increased	somewhat serious	slightly/somewhat serious	no	yes	no	no	no	no	no	no	yes	no	no	no	no	no	no	no	no	no	no	no	no	no	no	at least once	at least once	most days
171	2021	yes	cat only	no	yes	36	<40	White	white	no	female	graduate or professional degree	graduate or professional degree	no	yes	increased	extremely Serious	very/extremely serious	yes	yes	no	no	no	no	no	no	yes	no	no	yes	no	yes	no	yes	no	yes	no	no	yes	yes	yes	at least once	at least once	most days
172	2021	yes	cat only	no	yes	45	40-49	White	white	no	male	bachelor degree	bachelor degree	no	yes	increased	very serious	very/extremely serious	yes	yes	no	no	no	no	no	no	yes	yes	yes	no	no	no	no	yes	yes	no	no	no	no	yes	yes	never	never	most days
173	2021	yes	dog/cat	yes	no	66	60-69	White	white	no	male	some college, no degree	associate, some college, no degree	no	yes	increased	somewhat serious	slightly/somewhat serious	yes	yes	no	no	no	no	no	no	yes	yes	no	no	no	no	no	no	no	no	no	no	no	no	no	at least once	at least once	at least three days a week
174	2021	no	NA	NA	NA	82	70+	White	white	no	female	graduate or professional degree	graduate or professional degree	no	no	do not know	somewhat serious	slightly/somewhat serious	yes	yes	no	no	no	no	no	no	yes	NA	no	no	no	no	no	no	no	no	no	no	no	no	no	at least once	at least once	at least three days a week
175	2021	yes	cat only	no	yes	41	40-49	White	white	no	female	graduate or professional degree	graduate or professional degree	no	yes	increased	very serious	very/extremely serious	yes	yes	no	no	no	no	no	no	yes	no	yes	no	no	no	no	yes	no	no	yes	no	no	yes	yes	never	never	at least once
176	2021	no	NA	NA	NA	46	40-49	White	white	no	female	associate degree	associate, some college, no degree	no	yes	increased	very serious	very/extremely serious	yes	yes	no	no	no	no	no	no	no	NA	no	yes	no	no	no	yes	no	no	no	no	no	no	yes	most days	most days	at least three days a week
177	2021	yes	dog/cat	yes	no	40	40-49	White	white	no	female	bachelor degree	bachelor degree	yes	yes	increased	somewhat serious	slightly/somewhat serious	yes	yes	no	no	yes	no	no	no	yes	yes	yes	yes	no	yes	no	yes	no	no	no	no	no	no	yes	never	never	most days
178	2021	no	NA	NA	NA	NA	NA	White	white	no	female	some college, no degree	associate, some college, no degree	no	yes	increased	very serious	very/extremely serious	yes	yes	no	no	no	no	no	no	yes	NA	no	no	no	no	no	no	no	no	no	no	no	no	no	at least once	at least once	most days
179	2021	yes	dog/cat	yes	no	57	50-59	Other	non-white	no	female	graduate or professional degree	graduate or professional degree	no	yes	increased	extremely Serious	very/extremely serious	yes	yes	no	no	no	no	no	no	no	yes	yes	no	no	no	no	yes	no	no	no	no	no	no	yes	most days	most days	most days
180	2021	yes	dog/cat	yes	no	58	50-59	Other	non-white	no	female	graduate or professional degree	graduate or professional degree	no	yes	increased	somewhat serious	slightly/somewhat serious	yes	yes	no	no	no	no	no	no	no	no	yes	no	no	no	no	yes	no	no	no	no	no	no	yes	at least three days a week	at least three days a week	most days
181	2021	yes	cat only	no	yes	NA	NA	White	white	no	male	NA	NA	no	yes	increased	very serious	very/extremely serious	yes	yes	no	no	no	no	no	no	no	no	yes	yes	no	yes	no	yes	no	no	no	no	no	no	yes	never	never	never
182	2021	no	NA	NA	NA	40	40-49	White	white	no	female	graduate or professional degree	graduate or professional degree	no	yes	increased	extremely Serious	very/extremely serious	yes	yes	no	no	no	no	no	yes	yes	NA	yes	yes	yes	no	no	yes	no	no	no	no	no	no	yes	at least once	at least once	most days
183	2021	no	NA	NA	NA	NA	NA	NA	NA	no	female	graduate or professional degree	graduate or professional degree	no	yes	do not know	not sure	not sure	yes	yes	no	no	no	no	no	no	yes	NA	no	yes	no	no	no	yes	no	no	no	yes	no	yes	yes	never	never	at least three days a week
184	2021	yes	dog/cat	yes	no	26	<40	White	white	no	other	bachelor degree	bachelor degree	no	no	increased	extremely Serious	very/extremely serious	yes	yes	no	no	no	no	no	no	yes	no	yes	yes	yes	no	no	yes	yes	no	no	no	no	yes	yes	at least once	at least once	most days
185	2021	yes	dog/cat	yes	no	48	40-49	White	white	no	female	graduate or professional degree	graduate or professional degree	no	yes	increased	extremely Serious	very/extremely serious	yes	yes	no	no	no	no	no	no	yes	no	yes	yes	no	no	no	yes	yes	no	no	no	no	yes	yes	never	never	most days
186	2021	no	NA	NA	NA	70	70+	Asian/Pacific-Islander	non-white	no	male	graduate or professional degree	graduate or professional degree	no	yes	increased	extremely Serious	very/extremely serious	no	yes	no	no	no	no	no	no	no	NA	yes	yes	no	no	no	yes	no	no	no	no	no	no	yes	never	never	most days
187	2021	yes	dog/cat	yes	no	75	70+	White	white	no	female	bachelor degree	bachelor degree	no	yes	about the same	very serious	very/extremely serious	yes	yes	no	no	no	no	no	yes	yes	yes	no	no	no	yes	no	yes	no	no	no	no	no	no	yes	never	never	most days
188	2021	no	NA	NA	NA	44	40-49	White	white	no	female	graduate or professional degree	graduate or professional degree	no	yes	increased	very serious	very/extremely serious	yes	yes	no	no	no	no	no	no	no	NA	no	no	no	no	no	no	yes	no	no	no	no	yes	yes	at least three days a week	at least three days a week	most days
189	2021	no	NA	NA	NA	46	40-49	White	white	no	male	some college, no degree	associate, some college, no degree	no	yes	increased	extremely Serious	very/extremely serious	yes	yes	no	no	no	no	no	yes	yes	NA	yes	yes	no	no	no	yes	yes	no	no	no	no	yes	yes	at least three days a week	at least three days a week	most days
190	2021	yes	cat only	no	yes	67	60-69	White	white	no	female	graduate or professional degree	graduate or professional degree	no	no	increased	slightly serious	slightly/somewhat serious	no	yes	no	no	no	no	no	yes	yes	no	no	no	no	no	no	no	no	no	no	no	no	no	no	never	never	never
191	2021	yes	cat only	no	yes	39	<40	White	white	no	female	graduate or professional degree	graduate or professional degree	no	yes	increased	somewhat serious	slightly/somewhat serious	yes	yes	no	no	no	no	no	no	no	no	no	no	no	no	no	no	no	no	no	no	no	no	no	at least once	at least once	never
192	2021	no	NA	NA	NA	44	40-49	White	white	no	female	bachelor degree	bachelor degree	yes	yes	increased	extremely Serious	very/extremely serious	yes	yes	yes	no	no	no	no	no	no	NA	yes	yes	no	no	no	yes	yes	no	no	no	no	yes	yes	at least once	at least once	most days
193	2021	yes	dog/cat	yes	no	34	<40	White	white	no	female	graduate or professional degree	graduate or professional degree	no	no	do not know	not at all serious	not at all	yes	yes	no	no	no	no	no	no	yes	yes	no	no	no	no	no	no	yes	no	no	no	no	yes	yes	never	never	most days
194	2021	yes	dog/cat	yes	no	43	40-49	White	white	no	female	graduate or professional degree	graduate or professional degree	no	yes	increased	somewhat serious	slightly/somewhat serious	yes	yes	no	no	no	no	no	no	yes	no	no	no	no	yes	yes	yes	no	no	no	no	no	no	yes	most days	most days	at least three days a week
195	2021	yes	cat only	no	yes	55	50-59	White	white	yes	female	bachelor degree	bachelor degree	no	yes	do not know	not at all serious	not at all	yes	yes	no	no	no	no	no	no	no	no	no	no	no	no	no	no	no	no	no	no	no	no	no	most days	most days	at least three days a week
196	2021	no	NA	NA	NA	70	70+	White	white	no	female	associate degree	associate, some college, no degree	no	yes	increased	extremely Serious	very/extremely serious	yes	yes	yes	no	no	no	no	yes	yes	NA	yes	no	no	yes	no	yes	yes	yes	no	yes	no	yes	yes	at least once	at least once	at least once
197	2021	yes	dog/cat	yes	no	24	<40	White	white	no	female	graduate or professional degree	graduate or professional degree	no	yes	about the same	somewhat serious	slightly/somewhat serious	no	yes	no	no	no	no	no	no	yes	yes	no	no	no	no	no	no	no	no	yes	no	no	yes	yes	never	never	at least once
198	2021	no	NA	NA	NA	38	<40	White	white	no	female	bachelor degree	bachelor degree	no	no	increased	very serious	very/extremely serious	no	yes	no	no	no	no	no	no	no	NA	yes	no	no	yes	no	yes	no	no	no	no	no	no	yes	never	never	most days
200	2021	yes	dog/cat	yes	no	48	40-49	White	white	no	other	high school graduate/GED	NA	yes	no	increased	extremely Serious	very/extremely serious	yes	yes	yes	no	no	no	no	no	yes	yes	yes	no	no	no	no	yes	no	no	no	no	no	no	yes	never	never	most days
201	2021	no	NA	NA	NA	48	40-49	White	white	no	female	graduate or professional degree	graduate or professional degree	no	yes	decreased	somewhat serious	slightly/somewhat serious	no	yes	no	no	no	no	no	no	yes	NA	no	yes	no	no	no	yes	no	no	no	no	no	no	yes	never	never	most days
202	2021	no	NA	NA	NA	74	70+	White	white	no	female	graduate or professional degree	graduate or professional degree	no	no	increased	very serious	very/extremely serious	no	yes	no	no	no	no	no	no	no	NA	no	no	no	no	no	no	no	no	no	no	no	no	no	never	never	at least once
203	2021	yes	dog/cat	yes	no	40	40-49	White	white	no	female	graduate or professional degree	graduate or professional degree	no	yes	increased	extremely Serious	very/extremely serious	no	yes	no	no	no	no	no	no	yes	yes	no	yes	no	no	no	yes	yes	yes	yes	yes	no	yes	yes	never	never	at least once
204	2021	no	NA	NA	NA	68	60-69	Other	non-white	no	male	graduate or professional degree	graduate or professional degree	no	yes	increased	somewhat serious	slightly/somewhat serious	yes	yes	no	no	no	no	no	no	no	NA	no	yes	no	no	no	yes	no	no	no	no	no	no	yes	at least once	at least once	never
205	2021	no	NA	NA	NA	75	70+	White	white	no	male	bachelor degree	bachelor degree	no	no	increased	not at all serious	not at all	no	no	no	no	no	no	no	no	no	NA	no	no	no	no	no	no	no	no	no	no	no	no	no	never	never	most days
206	2021	yes	cat only	no	yes	48	40-49	White	white	no	female	associate degree	associate, some college, no degree	no	no	increased	not at all serious	not at all	no	yes	no	no	no	no	no	no	no	no	no	no	no	no	no	no	no	no	no	no	no	no	no	never	never	at least once
207	2021	no	NA	NA	NA	36	<40	White	white	no	female	graduate or professional degree	graduate or professional degree	no	yes	increased	very serious	very/extremely serious	yes	yes	no	no	no	no	no	no	yes	NA	no	yes	no	yes	no	yes	no	no	no	no	no	no	yes	at least three days a week	at least three days a week	most days
208	2021	no	NA	NA	NA	61	60-69	White	white	no	female	graduate or professional degree	graduate or professional degree	no	yes	increased	very serious	very/extremely serious	yes	yes	no	no	no	no	yes	no	yes	NA	yes	yes	no	no	no	yes	no	no	no	no	no	no	yes	at least once	at least once	never
209	2021	no	NA	NA	NA	87	70+	White	white	no	male	high school graduate/GED	NA	no	no	do not know	not at all serious	not at all	yes	no	no	no	no	no	no	no	no	NA	no	yes	no	no	no	yes	no	no	no	no	no	no	yes	never	never	at least once
210	2021	yes	cat only	no	yes	52	50-59	White	white	no	female	bachelor degree	bachelor degree	no	no	increased	not sure	not sure	no	yes	no	no	no	no	no	no	yes	yes	no	yes	no	no	no	yes	no	no	no	no	no	no	yes	at least once	at least once	most days
211	2021	yes	dog/cat	yes	no	75	70+	White	white	no	female	bachelor degree	bachelor degree	no	yes	increased	extremely Serious	very/extremely serious	yes	yes	no	no	no	no	no	no	yes	no	no	no	no	no	no	no	yes	no	no	no	no	yes	yes	never	never	never
212	2021	no	NA	NA	NA	22	<40	White	white	no	male	graduate or professional degree	graduate or professional degree	no	no	decreased	extremely Serious	very/extremely serious	yes	yes	no	no	no	no	no	no	yes	NA	no	no	no	no	no	no	no	no	no	no	no	no	no	never	never	never
213	2021	no	NA	NA	NA	63	60-69	White	white	no	male	graduate or professional degree	graduate or professional degree	no	NA	increased	extremely Serious	very/extremely serious	no	yes	no	no	no	no	no	no	no	NA	no	yes	no	no	no	yes	no	no	no	no	no	no	yes	never	never	most days
214	2021	no	NA	NA	NA	56	50-59	Asian/Pacific-Islander	non-white	no	female	graduate or professional degree	graduate or professional degree	no	yes	do not know	slightly serious	slightly/somewhat serious	no	yes	no	no	no	no	no	no	no	NA	no	no	no	no	no	no	no	no	no	no	no	no	no	never	never	most days
215	2021	yes	dog/cat	yes	no	57	50-59	White	white	no	female	graduate or professional degree	graduate or professional degree	no	no	increased	extremely Serious	very/extremely serious	no	yes	no	no	no	no	no	no	yes	yes	no	no	no	yes	no	yes	no	no	no	no	no	no	yes	at least once	at least once	most days
216	2021	no	NA	NA	NA	NA	NA	NA	non-white	NA	NA	NA	NA	no	NA	increased	extremely Serious	very/extremely serious	no	yes	no	no	no	no	no	no	no	NA	no	yes	yes	no	no	yes	no	no	no	no	no	no	yes	never	never	most days
217	2021	no	NA	NA	NA	70	70+	White	white	no	female	high school graduate/GED	NA	no	yes	do not know	somewhat serious	slightly/somewhat serious	yes	no	no	no	no	no	no	no	no	NA	no	no	no	no	no	no	no	no	no	no	no	no	no	never	never	never
218	2021	no	NA	NA	NA	49	40-49	Other	non-white	yes	male	bachelor degree	bachelor degree	no	yes	do not know	very serious	very/extremely serious	no	yes	no	no	no	no	no	no	yes	NA	yes	no	no	no	no	yes	no	no	no	no	no	no	yes	at least once	at least once	most days
219	2021	no	NA	NA	NA	41	40-49	White	white	no	female	bachelor degree	bachelor degree	no	no	increased	extremely Serious	very/extremely serious	no	yes	no	no	no	no	no	no	no	NA	no	yes	no	yes	no	yes	no	no	no	no	no	no	yes	at least once	at least once	most days
220	2021	no	NA	NA	NA	NA	NA	White	white	no	female	associate degree	associate, some college, no degree	no	yes	increased	very serious	very/extremely serious	no	yes	no	no	no	no	no	no	no	NA	no	no	no	no	no	no	no	no	no	no	no	no	no	never	never	at least once
221	2021	yes	dog/cat	yes	no	NA	NA	White	white	NA	female	graduate or professional degree	graduate or professional degree	no	yes	do not know	slightly serious	slightly/somewhat serious	no	no	no	no	no	no	no	no	yes	yes	yes	yes	no	no	no	yes	no	no	no	no	no	no	yes	at least once	at least once	most days
222	2021	no	NA	NA	NA	50	50-59	White	white	no	female	graduate or professional degree	graduate or professional degree	no	yes	about the same	extremely Serious	very/extremely serious	yes	yes	no	no	no	no	no	no	yes	NA	no	no	no	yes	no	yes	no	no	no	no	no	no	yes	never	never	at least once
223	2021	yes	cat only	no	yes	37	<40	White	white	yes	female	graduate or professional degree	graduate or professional degree	no	no	increased	extremely Serious	very/extremely serious	no	yes	no	no	no	no	no	no	yes	no	yes	no	no	no	no	yes	no	no	no	no	no	no	yes	never	never	at least three days a week
224	2021	yes	dog/cat	yes	no	50	50-59	White	white	no	female	graduate or professional degree	graduate or professional degree	no	yes	increased	extremely Serious	very/extremely serious	yes	yes	no	no	no	no	no	no	yes	yes	no	yes	yes	no	no	yes	no	no	no	no	no	no	yes	most days	most days	most days
225	2021	no	NA	NA	NA	NA	NA	NA	NA	NA	NA	NA	NA	no	yes	about the same	very serious	very/extremely serious	yes	yes	no	no	no	no	no	no	yes	NA	no	no	no	no	no	no	no	no	no	no	no	no	no	never	never	at least three days a week
226	2021	no	NA	NA	NA	44	40-49	White	white	no	female	graduate or professional degree	graduate or professional degree	no	yes	increased	very serious	very/extremely serious	yes	yes	no	no	no	no	no	no	no	NA	no	no	no	no	no	no	yes	no	no	no	no	yes	yes	most days	most days	at least three days a week
227	2021	no	NA	NA	NA	74	70+	White	white	no	female	high school graduate/GED	NA	no	yes	increased	extremely Serious	very/extremely serious	yes	no	no	no	no	no	no	no	no	NA	no	no	no	no	no	no	yes	no	no	no	no	yes	yes	never	never	at least three days a week
228	2021	yes	dog/cat	yes	no	65	60-69	White	white	no	male	some college, no degree	associate, some college, no degree	no	yes	increased	somewhat serious	slightly/somewhat serious	yes	no	no	no	no	no	no	no	yes	yes	no	no	yes	yes	no	yes	yes	no	no	no	no	yes	yes	never	never	at least once
229	2021	no	NA	NA	NA	58	50-59	NA	NA	NA	female	associate degree	associate, some college, no degree	no	yes	increased	extremely Serious	very/extremely serious	yes	no	no	no	no	no	no	yes	no	NA	yes	no	no	yes	yes	yes	no	no	no	no	no	no	yes	most days	most days	at least three days a week
230	2021	yes	dog/cat	yes	no	21	<40	White	white	no	female	bachelor degree	bachelor degree	no	no	do not know	somewhat serious	slightly/somewhat serious	no	yes	no	no	no	no	no	no	no	no	no	no	no	no	no	no	no	no	no	no	no	no	no	never	never	never
231	2021	no	NA	NA	NA	23	<40	Asian/Pacific-Islander	non-white	no	male	graduate or professional degree	graduate or professional degree	no	yes	do not know	slightly serious	slightly/somewhat serious	no	yes	no	no	no	no	no	no	no	NA	no	yes	no	no	no	yes	no	no	no	no	no	no	yes	never	never	at least once
232	2021	yes	dog/cat	yes	no	58	50-59	White	white	no	male	some college, no degree	associate, some college, no degree	no	no	about the same	very serious	very/extremely serious	no	yes	no	no	no	no	no	no	no	no	no	no	no	no	no	no	no	no	no	no	no	no	no	never	never	at least three days a week
233	2021	no	NA	NA	NA	94	70+	White	white	no	female	bachelor degree	bachelor degree	no	yes	about the same	extremely Serious	very/extremely serious	no	no	no	no	no	no	no	no	no	NA	yes	yes	no	no	no	yes	no	no	no	no	no	no	yes	never	never	most days
234	2021	no	NA	NA	NA	68	60-69	White	white	no	female	bachelor degree	bachelor degree	no	yes	increased	extremely Serious	very/extremely serious	yes	yes	no	no	no	no	no	no	no	NA	no	yes	no	no	no	yes	no	yes	yes	no	no	yes	yes	never	never	most days
235	2021	yes	dog/cat	yes	no	75	70+	White	white	no	female	graduate or professional degree	graduate or professional degree	no	NA	increased	slightly serious	slightly/somewhat serious	no	no	no	no	no	no	no	no	yes	no	no	yes	no	no	no	yes	yes	no	no	no	no	yes	yes	never	never	most days
236	2021	yes	dog/cat	yes	no	43	40-49	White	white	no	male	bachelor degree	bachelor degree	no	yes	increased	very serious	very/extremely serious	no	yes	no	no	no	no	no	no	no	no	no	no	no	no	no	no	yes	no	no	no	no	yes	yes	at least once	at least once	most days
237	2021	no	NA	NA	NA	NA	NA	White	white	no	female	graduate or professional degree	graduate or professional degree	no	yes	do not know	very serious	very/extremely serious	yes	yes	no	no	no	no	no	no	no	NA	no	yes	no	yes	no	yes	no	no	no	no	no	no	yes	at least once	at least once	most days
238	2021	no	NA	NA	NA	47	40-49	White	white	no	male	some college, no degree	associate, some college, no degree	no	no	about the same	not at all serious	not at all	no	no	no	no	no	no	no	no	no	NA	yes	no	no	no	no	yes	no	no	no	no	no	no	yes	never	never	most days
239	2021	no	NA	NA	NA	70	70+	Asian/Pacific-Islander	non-white	no	male	graduate or professional degree	graduate or professional degree	no	no	do not know	not sure	not sure	no	no	no	no	no	no	no	no	no	NA	no	no	no	no	no	no	no	no	no	no	no	no	no	never	never	most days
240	2021	no	NA	NA	NA	40	40-49	White	white	no	female	bachelor degree	bachelor degree	no	no	increased	extremely Serious	very/extremely serious	no	yes	no	no	no	no	no	no	yes	NA	no	yes	no	no	no	yes	no	no	no	no	no	no	yes	never	never	never
241	2021	yes	dog/cat	yes	no	49	40-49	White	white	no	female	some college, no degree	associate, some college, no degree	no	yes	about the same	somewhat serious	slightly/somewhat serious	no	yes	no	no	no	no	no	no	yes	no	yes	no	no	no	no	yes	no	yes	no	no	no	yes	yes	never	never	never
242	2021	no	NA	NA	NA	73	70+	White	white	no	male	bachelor degree	bachelor degree	no	yes	increased	slightly serious	slightly/somewhat serious	no	no	no	no	no	no	no	no	no	NA	no	no	no	no	no	no	yes	no	no	no	no	yes	yes	never	never	at least once
243	2021	no	NA	NA	NA	70	70+	Asian/Pacific-Islander	non-white	no	male	graduate or professional degree	graduate or professional degree	no	no	decreased	slightly serious	slightly/somewhat serious	no	yes	no	no	no	no	no	no	no	NA	no	no	no	no	no	no	no	no	no	no	no	no	no	at least three days a week	at least three days a week	at least once
244	2021	no	NA	NA	NA	61	60-69	White	white	no	female	bachelor degree	bachelor degree	no	yes	increased	somewhat serious	slightly/somewhat serious	yes	yes	no	no	no	no	no	no	yes	NA	yes	yes	no	no	no	yes	no	no	no	no	no	no	yes	at least three days a week	at least three days a week	most days
245	2021	no	NA	NA	NA	NA	NA	White	white	no	NA	bachelor degree	bachelor degree	yes	yes	increased	slightly serious	slightly/somewhat serious	yes	yes	no	no	no	no	no	no	yes	NA	no	no	no	no	no	no	no	no	no	no	no	no	no	never	never	most days
246	2021	yes	dog/cat	yes	no	15	<40	NA	non-white	no	female	9th to 12th	NA	no	NA	increased	somewhat serious	slightly/somewhat serious	no	yes	no	no	no	no	no	no	no	yes	no	no	no	no	no	no	no	no	no	no	no	no	no	never	never	at least once
247	2021	yes	dog/cat	yes	no	45	40-49	NA	NA	no	female	high school graduate/GED	NA	no	yes	do not know	extremely Serious	very/extremely serious	no	yes	no	no	no	no	no	no	yes	yes	no	no	no	no	no	no	yes	no	no	no	no	yes	yes	never	never	never
248	2021	yes	dog/cat	yes	no	61	60-69	White	white	no	male	associate degree	associate, some college, no degree	no	yes	increased	very serious	very/extremely serious	yes	yes	no	no	no	no	no	no	no	yes	yes	no	no	yes	no	yes	no	no	no	no	no	no	yes	most days	most days	most days
249	2021	no	NA	NA	NA	70	70+	White	white	no	female	graduate or professional degree	graduate or professional degree	no	yes	increased	extremely Serious	very/extremely serious	yes	yes	no	no	no	no	no	no	yes	NA	no	yes	no	no	no	yes	yes	no	no	no	no	yes	yes	never	never	most days
250	2021	yes	dog/cat	yes	no	73	70+	NA	NA	no	male	graduate or professional degree	graduate or professional degree	no	yes	do not know	extremely Serious	very/extremely serious	yes	yes	no	no	no	no	no	no	yes	no	no	yes	no	no	no	yes	no	no	no	no	no	no	yes	most days	most days	at least three days a week
251	2021	no	NA	NA	NA	66	60-69	Other	non-white	no	female	some college, no degree	associate, some college, no degree	no	yes	decreased	extremely Serious	very/extremely serious	yes	yes	no	no	no	no	no	no	no	NA	no	no	no	no	no	no	no	no	no	no	no	no	no	most days	most days	most days
252	2021	yes	dog/cat	yes	no	72	70+	White	white	no	female	associate degree	associate, some college, no degree	no	yes	increased	extremely Serious	very/extremely serious	yes	yes	no	no	no	no	no	no	yes	yes	yes	no	no	no	no	yes	yes	no	no	no	no	yes	yes	never	never	at least once
253	2021	yes	dog/cat	yes	no	58	50-59	White	white	no	male	graduate or professional degree	graduate or professional degree	no	yes	do not know	very serious	very/extremely serious	yes	yes	yes	no	no	no	no	no	yes	yes	no	no	no	no	no	no	no	no	no	no	no	no	no	most days	most days	at least three days a week
254	2021	yes	dog/cat	yes	no	56	50-59	NA	non-white	no	male	graduate or professional degree	graduate or professional degree	no	no	increased	extremely Serious	very/extremely serious	no	yes	no	no	no	no	no	no	no	yes	yes	yes	no	no	no	yes	yes	yes	no	no	no	yes	yes	most days	most days	most days
255	2021	no	NA	NA	NA	48	40-49	Asian/Pacific-Islander	non-white	no	female	bachelor degree	bachelor degree	no	no	increased	extremely Serious	very/extremely serious	yes	no	no	no	no	no	no	no	no	NA	no	yes	no	no	no	yes	no	no	no	no	no	no	yes	at least once	at least once	never
256	2021	yes	dog/cat	yes	no	58	50-59	White	white	no	female	graduate or professional degree	graduate or professional degree	yes	yes	increased	extremely Serious	very/extremely serious	yes	yes	yes	no	no	no	no	no	yes	yes	yes	yes	yes	no	no	yes	yes	no	no	no	no	yes	yes	never	never	most days
257	2021	yes	cat only	no	yes	61	60-69	White	white	no	female	some college, no degree	associate, some college, no degree	no	yes	increased	extremely Serious	very/extremely serious	no	yes	no	no	no	yes	no	no	yes	no	yes	yes	no	no	no	yes	yes	no	no	no	no	yes	yes	never	never	most days
258	2021	yes	dog/cat	yes	yes	56	50-59	White	white	no	female	some college, no degree	associate, some college, no degree	no	yes	increased	somewhat serious	slightly/somewhat serious	yes	yes	no	no	no	no	no	no	yes	yes	no	no	no	no	no	no	no	no	no	no	no	no	no	most days	most days	at least three days a week
259	2021	no	NA	NA	NA	65	60-69	White	white	no	female	9th to 12th	NA	no	yes	increased	extremely Serious	very/extremely serious	yes	yes	no	no	no	no	no	no	no	NA	no	no	no	no	no	no	no	no	no	no	no	no	no	never	never	never
260	2021	no	NA	NA	NA	37	<40	Other	non-white	yes	female	associate degree	associate, some college, no degree	no	no	do not know	not sure	not sure	no	yes	no	no	no	no	no	no	no	NA	no	no	no	no	no	no	no	no	no	no	no	no	no	at least once	at least once	at least three days a week
261	2021	no	NA	NA	NA	80	70+	NA	NA	NA	male	high school graduate/GED	NA	yes	yes	increased	extremely Serious	very/extremely serious	yes	yes	no	no	no	no	no	no	yes	NA	no	no	no	no	no	no	no	no	no	no	no	no	no	at least three days a week	at least three days a week	most days
262	2021	yes	dog/cat	yes	yes	53	50-59	White	white	no	male	associate degree	associate, some college, no degree	no	yes	increased	very serious	very/extremely serious	yes	yes	no	no	no	no	no	no	yes	yes	no	no	no	no	no	no	no	no	no	no	no	no	no	at least once	at least once	at least once
263	2021	no	NA	NA	NA	81	70+	White	white	no	male	graduate or professional degree	graduate or professional degree	no	yes	do not know	not at all serious	not at all	no	no	no	no	no	no	no	no	yes	NA	no	no	no	no	no	no	no	no	no	no	no	no	no	never	never	never
264	2021	no	NA	NA	NA	69	60-69	White	white	no	female	some college, no degree	associate, some college, no degree	no	yes	do not know	somewhat serious	slightly/somewhat serious	no	yes	no	no	no	no	no	no	no	NA	no	no	no	no	no	no	no	no	no	no	no	no	no	never	never	most days
265	2021	yes	dog/cat	yes	no	28	<40	White	white	no	female	bachelor degree	bachelor degree	no	no	increased	somewhat serious	slightly/somewhat serious	yes	yes	no	no	no	no	no	no	no	yes	yes	no	no	no	no	yes	yes	yes	no	no	no	yes	yes	never	never	at least once
266	2021	no	NA	NA	NA	35	<40	White	white	no	male	high school graduate/GED	NA	no	no	do not know	extremely Serious	very/extremely serious	no	yes	no	no	no	no	no	no	yes	NA	no	no	no	no	no	no	no	no	no	no	no	no	no	never	never	most days
267	2021	yes	dog/cat	yes	no	68	60-69	White	white	no	male	bachelor degree	bachelor degree	no	no	do not know	not at all serious	not at all	no	no	no	no	no	no	no	no	no	no	no	no	no	no	no	no	no	no	no	no	no	no	no	most days	most days	most days
268	2021	yes	dog/cat	yes	yes	55	50-59	Black/African American	non-white	no	female	graduate or professional degree	graduate or professional degree	no	yes	do not know	somewhat serious	slightly/somewhat serious	yes	yes	no	no	no	no	no	no	yes	yes	yes	yes	no	no	no	yes	no	yes	no	no	no	yes	yes	at least once	at least once	at least once
269	2021	yes	dog/cat	yes	yes	63	60-69	White	white	no	male	some college, no degree	associate, some college, no degree	no	yes	increased	extremely Serious	very/extremely serious	yes	yes	no	no	no	no	no	no	yes	yes	no	no	no	no	no	no	yes	no	no	no	no	yes	yes	most days	most days	most days
270	2021	no	NA	NA	NA	68	60-69	NA	NA	NA	male	some college, no degree	associate, some college, no degree	no	yes	do not know	slightly serious	slightly/somewhat serious	no	no	no	no	no	no	no	no	no	NA	no	no	no	no	no	no	yes	no	no	no	no	yes	yes	most days	most days	most days
271	2021	no	NA	NA	NA	85	70+	Other	non-white	yes	female	some college, no degree	associate, some college, no degree	no	no	increased	somewhat serious	slightly/somewhat serious	no	no	no	no	no	no	no	no	no	NA	yes	yes	no	no	no	yes	no	no	no	no	no	no	yes	never	never	never
272	2021	no	NA	NA	NA	54	50-59	NA	NA	no	female	bachelor degree	bachelor degree	no	yes	do not know	slightly serious	slightly/somewhat serious	yes	yes	no	no	no	no	no	no	no	NA	no	no	no	no	no	no	no	no	no	no	no	no	no	at least once	at least once	at least once
273	2021	no	NA	NA	NA	58	50-59	White	white	no	male	high school graduate/GED	NA	yes	yes	increased	extremely Serious	very/extremely serious	yes	yes	no	no	no	no	no	no	yes	NA	no	no	no	no	no	no	yes	no	no	no	no	yes	yes	most days	most days	at least once
274	2021	yes	dog/cat	yes	no	54	50-59	White	white	no	male	graduate or professional degree	graduate or professional degree	no	yes	increased	very serious	very/extremely serious	no	yes	no	no	no	no	no	no	no	yes	yes	yes	no	yes	no	yes	no	no	no	no	no	no	yes	never	never	most days
275	2021	yes	dog/cat	yes	yes	51	50-59	White	white	no	female	high school graduate/GED	NA	no	yes	increased	extremely Serious	very/extremely serious	yes	yes	no	no	no	no	no	no	no	yes	no	no	no	no	no	no	no	no	no	no	no	no	no	never	never	never
276	2021	yes	dog/cat	yes	no	53	50-59	White	white	no	female	bachelor degree	bachelor degree	no	yes	about the same	extremely Serious	very/extremely serious	yes	yes	no	no	no	no	no	no	no	no	yes	no	no	no	no	yes	yes	no	no	no	no	yes	yes	never	never	never
277	2021	yes	cat only	no	yes	NA	NA	NA	NA	NA	female	NA	NA	no	NA	increased	somewhat serious	slightly/somewhat serious	yes	yes	yes	yes	no	no	no	no	yes	no	yes	yes	no	no	no	yes	no	no	no	no	no	no	yes	never	never	most days
278	2021	no	NA	NA	NA	43	40-49	White	white	no	female	associate degree	associate, some college, no degree	no	yes	increased	extremely Serious	very/extremely serious	yes	yes	no	no	no	no	no	no	yes	NA	yes	no	no	yes	no	yes	yes	yes	no	no	no	yes	yes	never	never	most days
279	2021	yes	dog/cat	yes	no	67	60-69	White	white	no	female	graduate or professional degree	graduate or professional degree	no	yes	do not know	extremely Serious	very/extremely serious	yes	yes	no	no	no	no	no	no	yes	yes	yes	no	no	yes	no	yes	no	no	yes	no	no	yes	yes	at least once	at least once	most days
280	2021	yes	cat only	no	yes	59	50-59	White	white	no	male	high school graduate/GED	NA	no	yes	increased	somewhat serious	slightly/somewhat serious	yes	yes	no	no	no	no	no	no	yes	no	yes	no	no	no	no	yes	no	no	no	no	no	no	yes	never	never	at least three days a week
281	2021	no	NA	NA	NA	45	40-49	White	white	no	male	graduate or professional degree	graduate or professional degree	no	no	about the same	extremely Serious	very/extremely serious	no	yes	no	no	no	no	no	no	yes	NA	yes	no	no	yes	no	yes	no	no	no	no	no	no	yes	at least once	at least once	at least three days a week
282	2021	no	NA	NA	NA	81	70+	White	white	no	male	some college, no degree	associate, some college, no degree	no	yes	do not know	not at all serious	not at all	yes	yes	no	no	no	no	no	no	yes	NA	no	no	no	no	no	no	no	no	no	no	no	no	no	most days	most days	most days
283	2021	yes	dog/cat	yes	no	30	<40	White	white	no	female	bachelor degree	bachelor degree	no	yes	increased	extremely Serious	very/extremely serious	no	yes	no	no	no	no	no	no	yes	yes	no	no	no	yes	no	yes	no	no	no	no	no	no	yes	at least once	at least once	most days
284	2021	yes	dog/cat	yes	no	NA	NA	NA	NA	NA	NA	NA	NA	no	yes	do not know	not sure	not sure	no	no	no	no	no	no	no	no	no	no	no	no	no	no	no	no	no	no	no	no	no	no	no	never	never	most days
285	2021	yes	dog/cat	yes	yes	NA	NA	White	white	NA	female	NA	NA	no	yes	about the same	very serious	very/extremely serious	no	yes	no	no	no	no	no	no	no	yes	no	no	no	no	no	no	no	no	no	no	no	no	no	never	never	most days
286	2021	yes	cat only	no	yes	71	70+	White	white	no	male	associate degree	associate, some college, no degree	no	yes	increased	extremely Serious	very/extremely serious	yes	yes	no	no	no	no	no	no	no	yes	no	no	no	no	no	no	no	no	no	no	no	no	no	most days	most days	at least once
287	2021	yes	dog/cat	yes	no	60	60-69	White	white	no	male	bachelor degree	bachelor degree	no	yes	do not know	very serious	very/extremely serious	yes	yes	no	no	no	no	no	no	no	no	no	no	no	no	no	no	no	no	no	no	no	no	no	never	never	at least once
288	2021	yes	dog/cat	yes	no	76	70+	White	white	no	male	high school graduate/GED	NA	no	no	increased	somewhat serious	slightly/somewhat serious	yes	yes	no	no	no	no	no	no	no	no	no	no	no	no	no	no	no	no	no	no	no	no	no	never	never	never
289	2021	no	NA	NA	NA	37	<40	White	white	no	female	graduate or professional degree	graduate or professional degree	no	yes	increased	extremely Serious	very/extremely serious	no	yes	no	no	no	no	no	no	yes	NA	yes	no	yes	no	no	yes	no	yes	no	no	no	yes	yes	at least once	at least once	most days
290	2021	yes	cat only	no	yes	42	40-49	NA	non-white	no	male	associate degree	associate, some college, no degree	no	no	about the same	somewhat serious	slightly/somewhat serious	yes	yes	no	no	no	no	no	no	no	no	yes	no	no	no	no	yes	yes	no	no	no	no	yes	yes	at least once	at least once	never
291	2021	yes	dog/cat	yes	no	34	<40	White	white	no	male	associate degree	associate, some college, no degree	no	no	increased	slightly serious	slightly/somewhat serious	yes	yes	no	no	no	no	no	no	no	no	yes	no	no	no	no	yes	no	no	no	no	no	no	yes	never	never	never
292	2021	no	NA	NA	NA	83	70+	White	white	no	male	graduate or professional degree	graduate or professional degree	no	no	increased	not at all serious	not at all	yes	no	no	no	no	no	no	no	no	NA	no	yes	no	no	no	yes	no	no	no	no	no	no	yes	most days	most days	most days
293	2021	yes	dog/cat	yes	no	63	60-69	NA	NA	NA	male	graduate or professional degree	graduate or professional degree	no	yes	do not know	very serious	very/extremely serious	no	yes	no	no	no	no	no	yes	yes	no	no	yes	no	no	no	yes	no	no	no	no	no	no	yes	at least three days a week	at least three days a week	most days
294	2021	no	NA	NA	NA	82	70+	White	white	no	male	bachelor degree	bachelor degree	no	yes	increased	extremely Serious	very/extremely serious	yes	yes	no	no	no	no	no	no	yes	NA	yes	no	no	no	no	yes	no	no	no	no	no	no	yes	most days	most days	most days
295	2021	yes	cat only	no	yes	NA	NA	White	white	no	NA	bachelor degree	bachelor degree	no	yes	decreased	not at all serious	not at all	yes	yes	no	no	no	no	no	no	no	no	no	yes	no	no	no	yes	no	no	no	no	no	no	yes	at least three days a week	at least three days a week	most days
296	2021	yes	dog/cat	yes	no	50	50-59	White	white	no	male	graduate or professional degree	graduate or professional degree	no	yes	increased	very serious	very/extremely serious	yes	yes	no	no	no	no	no	yes	yes	no	no	no	yes	yes	no	yes	no	no	no	no	no	no	yes	at least three days a week	at least three days a week	most days
297	2021	yes	cat only	no	yes	46	40-49	White	white	no	female	bachelor degree	bachelor degree	no	yes	increased	extremely Serious	very/extremely serious	yes	yes	no	no	no	no	no	no	no	no	no	no	no	no	no	no	no	no	no	no	no	no	no	at least once	at least once	most days
298	2021	yes	dog/cat	yes	no	57	50-59	White	white	no	male	high school graduate/GED	NA	no	yes	increased	extremely Serious	very/extremely serious	yes	yes	no	no	no	no	no	no	yes	no	no	no	no	no	no	no	no	no	no	no	no	no	no	never	never	most days
300	2021	yes	dog/cat	yes	no	72	70+	White	white	no	female	bachelor degree	bachelor degree	no	yes	increased	very serious	very/extremely serious	no	yes	no	no	no	no	no	no	no	yes	yes	yes	no	yes	no	yes	yes	no	no	no	no	yes	yes	at least once	at least once	most days
301	2021	yes	dog/cat	yes	yes	60	60-69	White	white	no	female	graduate or professional degree	graduate or professional degree	yes	NA	increased	somewhat serious	slightly/somewhat serious	yes	yes	yes	no	no	no	no	yes	yes	yes	no	no	no	no	no	no	no	no	no	no	no	no	no	most days	most days	at least three days a week
302	2021	no	NA	NA	NA	46	40-49	White	white	NA	male	some college, no degree	associate, some college, no degree	no	yes	increased	extremely Serious	very/extremely serious	yes	yes	no	no	no	no	no	no	yes	NA	yes	no	no	no	no	yes	yes	yes	no	no	yes	yes	yes	never	never	most days
303	2021	yes	dog/cat	yes	yes	52	50-59	White	white	no	male	high school graduate/GED	NA	no	no	about the same	very serious	very/extremely serious	yes	yes	no	no	no	no	no	no	yes	yes	no	no	no	yes	no	yes	yes	no	no	no	no	yes	yes	never	never	most days
304	2021	yes	dog/cat	yes	no	52	50-59	White	white	no	female	bachelor degree	bachelor degree	no	yes	increased	extremely Serious	very/extremely serious	yes	yes	no	no	no	no	no	no	no	no	no	no	no	no	no	no	yes	no	no	no	no	yes	yes	most days	most days	never
305	2021	yes	dog/cat	yes	no	48	40-49	Asian/Pacific-Islander	non-white	no	female	bachelor degree	bachelor degree	yes	yes	increased	extremely Serious	very/extremely serious	no	yes	yes	no	no	no	no	no	no	no	yes	no	no	no	no	yes	yes	yes	yes	no	yes	yes	yes	never	never	never
306	2021	no	NA	NA	NA	17	<40	Other	non-white	yes	female	high school graduate/GED	NA	no	no	do not know	slightly serious	slightly/somewhat serious	no	yes	no	no	no	no	no	no	no	NA	no	yes	no	no	no	yes	no	no	no	no	no	no	yes	never	never	at least once
307	2021	yes	dog/cat	yes	no	38	<40	White	white	no	male	bachelor degree	bachelor degree	no	yes	increased	extremely Serious	very/extremely serious	yes	yes	no	no	no	no	no	no	yes	no	yes	no	no	yes	no	yes	no	yes	no	no	yes	yes	yes	at least once	at least once	most days
308	2021	yes	dog/cat	yes	yes	54	50-59	White	white	no	female	associate degree	associate, some college, no degree	no	yes	decreased	somewhat serious	slightly/somewhat serious	no	yes	no	no	no	no	no	no	no	no	no	no	no	no	no	no	no	no	no	no	no	no	no	never	never	at least three days a week
309	2021	yes	cat only	no	yes	23	<40	Other	non-white	no	female	associate degree	associate, some college, no degree	no	yes	increased	very serious	very/extremely serious	yes	yes	no	no	no	no	no	no	yes	no	no	no	no	no	no	no	no	no	no	no	no	no	no	at least once	at least once	at least three days a week
310	2021	yes	dog/cat	yes	no	58	50-59	White	white	no	female	graduate or professional degree	graduate or professional degree	no	no	increased	very serious	very/extremely serious	yes	yes	no	no	no	no	no	no	yes	yes	no	no	no	yes	no	yes	no	no	no	no	no	no	yes	most days	most days	most days
311	2021	yes	dog/cat	yes	no	57	50-59	NA	NA	NA	female	graduate or professional degree	graduate or professional degree	no	no	increased	very serious	very/extremely serious	no	yes	no	no	no	no	no	no	no	NA	no	yes	no	yes	yes	yes	yes	yes	no	no	no	yes	yes	never	never	at least three days a week
312	2021	yes	dog/cat	yes	no	50	50-59	White	white	no	female	graduate or professional degree	graduate or professional degree	no	yes	do not know	somewhat serious	slightly/somewhat serious	yes	yes	no	no	no	no	no	no	no	yes	no	no	no	no	no	no	no	no	no	no	no	no	no	most days	most days	most days
313	2021	yes	dog/cat	yes	no	72	70+	White	white	no	male	high school graduate/GED	NA	no	yes	decreased	extremely Serious	very/extremely serious	yes	yes	no	no	no	no	no	no	yes	yes	no	no	no	no	no	no	no	no	no	no	no	no	no	most days	most days	at least once
314	2021	no	NA	NA	NA	71	70+	White	white	no	male	bachelor degree	bachelor degree	no	no	increased	somewhat serious	slightly/somewhat serious	no	yes	no	no	no	no	no	no	no	NA	no	no	no	no	no	no	no	no	no	no	no	no	no	at least three days a week	at least three days a week	at least three days a week
315	2021	yes	dog/cat	yes	no	52	50-59	White	white	no	male	some college, no degree	associate, some college, no degree	no	no	do not know	not at all serious	not at all	yes	yes	no	no	no	no	no	no	no	no	no	no	no	yes	no	yes	no	no	no	no	no	no	yes	most days	most days	most days
316	2021	yes	dog/cat	yes	no	39	<40	White	white	NA	male	some college, no degree	associate, some college, no degree	no	yes	increased	extremely Serious	very/extremely serious	no	yes	no	no	no	no	no	no	no	no	no	no	no	yes	no	yes	no	no	no	no	no	no	yes	never	never	most days
317	2021	no	NA	NA	NA	45	40-49	Asian/Pacific-Islander	non-white	no	female	graduate or professional degree	graduate or professional degree	no	no	about the same	slightly serious	slightly/somewhat serious	no	yes	no	no	no	no	no	no	NA	NA	no	no	no	no	yes	yes	no	yes	no	no	no	yes	yes	at least once	at least once	most days
318	2021	no	NA	NA	NA	73	70+	White	white	yes	female	graduate or professional degree	graduate or professional degree	no	yes	do not know	not sure	not sure	no	yes	no	no	no	no	no	no	no	NA	yes	yes	no	no	no	yes	no	no	no	no	no	no	yes	at least once	at least once	most days
319	2021	yes	dog/cat	yes	no	26	<40	White	white	no	female	bachelor degree	bachelor degree	no	yes	about the same	not at all serious	not at all	yes	yes	no	no	no	no	no	no	no	no	no	no	no	no	no	no	no	no	no	no	no	no	no	never	never	never
320	2021	no	NA	NA	NA	28	<40	Black/African American	non-white	no	female	graduate or professional degree	graduate or professional degree	no	no	increased	very serious	very/extremely serious	no	yes	no	no	no	no	no	no	no	NA	no	no	no	no	no	no	no	no	no	no	no	no	no	at least once	at least once	at least three days a week
321	2021	yes	dog/cat	yes	no	38	<40	White	white	no	male	bachelor degree	bachelor degree	no	yes	increased	extremely Serious	very/extremely serious	yes	yes	no	no	no	no	no	no	yes	no	yes	no	no	yes	no	yes	no	yes	no	no	yes	yes	yes	at least once	at least once	most days
322	2021	no	NA	NA	NA	40	40-49	White	white	no	male	high school graduate/GED	NA	no	no	increased	extremely Serious	very/extremely serious	yes	yes	no	no	no	no	no	no	no	NA	no	no	no	no	no	no	no	no	no	no	no	no	no	never	never	at least once
323	2021	yes	dog/cat	yes	no	55	50-59	White	white	NA	female	NA	NA	no	yes	do not know	somewhat serious	slightly/somewhat serious	yes	yes	no	no	no	no	no	no	no	yes	no	no	no	yes	no	yes	no	no	no	no	no	no	yes	at least once	at least once	most days
324	2021	no	NA	NA	NA	NA	NA	NA	NA	NA	NA	NA	NA	no	no	do not know	extremely Serious	very/extremely serious	no	yes	no	no	no	no	no	no	no	NA	no	no	no	yes	no	yes	no	no	no	no	no	no	yes	never	never	most days
325	2021	no	NA	NA	NA	41	40-49	White	white	no	other	some college, no degree	associate, some college, no degree	no	yes	increased	extremely Serious	very/extremely serious	yes	yes	no	no	no	no	no	no	yes	NA	yes	yes	no	no	no	yes	no	no	no	no	no	no	yes	most days	most days	never
326	2021	yes	dog/cat	yes	no	49	40-49	Asian/Pacific-Islander	non-white	no	female	graduate or professional degree	graduate or professional degree	no	yes	do not know	slightly serious	slightly/somewhat serious	no	no	no	no	no	no	no	no	no	no	yes	no	no	no	no	yes	no	no	no	no	no	no	yes	never	never	never
327	2021	no	NA	NA	NA	76	70+	White	white	no	male	less than 9th grade	NA	no	no	increased	extremely Serious	very/extremely serious	yes	no	no	no	no	no	no	no	yes	NA	no	no	no	no	no	no	no	no	no	no	no	no	no	at least once	at least once	most days
328	2021	no	NA	NA	NA	36	<40	Other	non-white	yes	male	bachelor degree	bachelor degree	no	no	increased	extremely Serious	very/extremely serious	no	yes	no	no	no	no	no	no	yes	NA	no	no	no	yes	no	yes	yes	no	no	no	no	yes	yes	at least three days a week	at least three days a week	most days
329	2021	no	NA	NA	NA	87	70+	White	white	no	female	associate degree	associate, some college, no degree	no	no	do not know	extremely Serious	very/extremely serious	no	no	no	no	no	no	no	no	no	NA	no	no	no	no	no	no	no	no	no	no	no	no	no	at least once	at least once	never
330	2021	no	NA	NA	NA	79	70+	White	white	NA	female	NA	NA	no	yes	do not know	very serious	very/extremely serious	no	no	no	no	no	no	no	no	no	NA	no	no	no	no	no	no	no	no	no	no	no	no	no	never	never	never
331	2021	no	NA	NA	NA	50	50-59	White	white	no	male	some college, no degree	associate, some college, no degree	no	yes	increased	extremely Serious	very/extremely serious	yes	yes	no	no	no	no	no	no	yes	NA	yes	no	no	yes	yes	yes	no	no	no	no	no	no	yes	at least three days a week	at least three days a week	most days
332	2021	no	NA	NA	NA	76	70+	White	white	no	male	high school graduate/GED	NA	no	no	increased	extremely Serious	very/extremely serious	no	yes	no	no	no	no	no	no	no	NA	yes	no	no	no	no	yes	no	no	no	no	no	no	yes	never	never	most days
333	2021	yes	cat only	no	yes	60	60-69	White	white	no	female	high school graduate/GED	NA	yes	yes	increased	extremely Serious	very/extremely serious	no	yes	yes	no	yes	no	no	yes	yes	no	yes	no	no	yes	no	yes	yes	yes	no	no	no	yes	yes	never	never	most days
334	2021	yes	dog/cat	yes	no	72	70+	White	white	yes	female	bachelor degree	bachelor degree	no	yes	do not know	extremely Serious	very/extremely serious	yes	yes	no	no	no	no	no	no	no	no	yes	yes	no	no	no	yes	no	no	no	no	no	no	yes	at least once	at least once	most days
335	2021	no	NA	NA	NA	71	70+	White	white	no	female	some college, no degree	associate, some college, no degree	no	yes	increased	extremely Serious	very/extremely serious	no	yes	no	no	no	no	no	no	yes	NA	no	yes	no	no	no	yes	yes	no	no	no	no	yes	yes	never	never	at least once
336	2021	yes	dog/cat	yes	no	62	60-69	White	white	no	NA	high school graduate/GED	NA	no	yes	increased	extremely Serious	very/extremely serious	yes	yes	no	no	no	no	no	no	yes	NA	no	no	no	no	no	no	no	no	no	no	no	no	no	most days	most days	at least once
337	2021	yes	dog/cat	yes	no	44	40-49	Multi-racial	non-white	no	female	bachelor degree	bachelor degree	no	yes	increased	extremely Serious	very/extremely serious	no	yes	no	no	no	no	no	no	no	no	yes	no	no	no	no	yes	no	no	no	no	no	no	yes	at least three days a week	at least three days a week	most days
338	2021	yes	dog/cat	yes	no	53	50-59	White	white	no	female	graduate or professional degree	graduate or professional degree	no	yes	do not know	very serious	very/extremely serious	yes	yes	no	no	no	no	no	no	yes	yes	yes	no	no	no	no	yes	no	no	no	no	no	no	yes	never	never	most days
339	2021	yes	dog/cat	yes	no	25	<40	White	white	no	male	graduate or professional degree	graduate or professional degree	no	yes	increased	extremely Serious	very/extremely serious	yes	yes	no	no	no	no	no	no	yes	yes	no	no	no	yes	no	yes	no	no	no	no	no	no	yes	at least once	at least once	at least three days a week
340	2021	yes	dog/cat	yes	yes	61	60-69	White	white	no	female	some college, no degree	associate, some college, no degree	yes	yes	about the same	somewhat serious	slightly/somewhat serious	yes	yes	no	no	yes	no	no	yes	yes	yes	yes	no	no	yes	no	yes	no	no	no	no	no	no	yes	most days	most days	at least three days a week
341	2021	no	NA	NA	NA	65	60-69	White	white	no	NA	some college, no degree	associate, some college, no degree	no	no	about the same	slightly serious	slightly/somewhat serious	no	yes	no	no	no	no	no	no	no	NA	no	no	no	no	no	no	no	no	no	no	no	no	no	most days	most days	most days
342	2021	yes	dog/cat	yes	no	57	50-59	White	white	no	female	graduate or professional degree	graduate or professional degree	no	yes	increased	extremely Serious	very/extremely serious	yes	yes	no	no	no	no	no	yes	no	yes	yes	no	no	no	no	yes	no	no	no	no	no	no	yes	at least three days a week	at least three days a week	most days
343	2021	yes	dog/cat	yes	no	45	40-49	White	white	no	female	graduate or professional degree	graduate or professional degree	no	yes	increased	somewhat serious	slightly/somewhat serious	no	yes	no	no	no	no	no	no	no	yes	yes	yes	no	no	no	yes	yes	no	no	no	no	yes	yes	at least three days a week	at least three days a week	most days
344	2021	no	NA	NA	NA	68	60-69	White	white	no	male	some college, no degree	associate, some college, no degree	no	no	do not know	not at all serious	not at all	yes	yes	yes	no	no	no	no	no	no	NA	no	no	no	yes	no	yes	no	no	no	no	no	no	yes	never	never	never
345	2021	yes	dog/cat	yes	no	65	60-69	White	white	no	male	bachelor degree	bachelor degree	no	yes	do not know	not at all serious	not at all	no	yes	no	no	no	no	no	no	yes	no	no	no	no	no	no	no	no	no	no	no	no	no	no	at least once	at least once	never
346	2021	yes	cat only	no	yes	55	50-59	White	white	no	male	high school graduate/GED	NA	NA	yes	about the same	not at all serious	not at all	yes	yes	no	no	no	no	no	no	yes	no	no	no	no	no	no	no	no	no	no	no	no	no	no	never	never	most days
347	2021	no	NA	NA	NA	29	<40	Multi-racial	non-white	yes	male	high school graduate/GED	NA	no	no	increased	extremely Serious	very/extremely serious	yes	no	no	no	no	no	no	no	no	NA	yes	no	no	no	no	yes	no	no	no	no	no	no	yes	never	never	never
348	2021	yes	cat only	no	yes	70	70+	White	white	no	male	graduate or professional degree	graduate or professional degree	no	yes	decreased	very serious	very/extremely serious	yes	yes	no	no	no	no	no	yes	yes	no	no	no	no	yes	no	yes	yes	no	no	no	no	yes	yes	at least three days a week	at least three days a week	at least three days a week
349	2021	no	NA	NA	NA	72	70+	White	white	no	male	bachelor degree	bachelor degree	no	no	increased	extremely Serious	very/extremely serious	no	yes	no	no	no	no	no	no	no	NA	no	yes	no	no	no	yes	no	no	no	no	no	no	yes	at least once	at least once	most days
350	2021	yes	dog/cat	yes	yes	53	50-59	White	white	no	male	high school graduate/GED	NA	no	no	increased	very serious	very/extremely serious	yes	yes	no	no	no	no	no	no	no	yes	yes	no	no	no	no	yes	no	no	no	no	no	no	yes	at least three days a week	at least three days a week	at least three days a week
351	2021	no	NA	NA	NA	60	60-69	White	white	yes	female	associate degree	associate, some college, no degree	no	yes	increased	slightly serious	slightly/somewhat serious	no	yes	no	no	no	no	no	no	yes	NA	yes	yes	no	no	no	yes	yes	no	no	no	no	yes	yes	at least once	at least once	at least three days a week
352	2021	yes	dog/cat	yes	no	62	60-69	White	white	no	male	some college, no degree	associate, some college, no degree	no	no	increased	slightly serious	slightly/somewhat serious	yes	yes	no	no	no	no	no	no	yes	yes	yes	no	no	no	no	yes	no	yes	no	no	no	yes	yes	most days	most days	most days
353	2021	no	NA	NA	NA	67	60-69	White	white	no	male	graduate or professional degree	graduate or professional degree	yes	yes	increased	somewhat serious	slightly/somewhat serious	no	yes	yes	no	no	no	no	no	yes	NA	no	no	no	no	no	no	no	no	no	no	no	no	no	most days	most days	most days
354	2021	no	NA	NA	NA	57	50-59	White	white	no	male	high school graduate/GED	NA	no	yes	increased	very serious	very/extremely serious	no	yes	no	no	no	no	no	no	no	NA	no	no	no	yes	no	yes	no	no	no	no	no	no	yes	never	never	most days
355	2021	yes	dog/cat	yes	no	67	60-69	White	white	no	female	graduate or professional degree	graduate or professional degree	yes	yes	decreased	extremely Serious	very/extremely serious	no	yes	no	no	no	no	no	no	yes	no	yes	yes	no	no	no	yes	yes	no	no	no	no	yes	yes	never	never	never
356	2021	no	NA	NA	NA	81	70+	White	white	no	male	some college, no degree	associate, some college, no degree	no	yes	increased	very serious	very/extremely serious	no	yes	no	no	no	no	no	no	no	NA	no	no	no	no	no	no	no	no	no	no	no	no	no	never	never	most days
357	2021	yes	dog/cat	yes	no	NA	NA	NA	NA	NA	NA	NA	NA	no	no	do not know	extremely Serious	very/extremely serious	yes	yes	no	no	no	no	no	no	no	yes	no	no	no	no	no	no	no	no	no	no	no	no	no	most days	most days	at least three days a week
358	2021	no	NA	NA	NA	56	50-59	White	white	no	female	some college, no degree	associate, some college, no degree	no	yes	do not know	extremely Serious	very/extremely serious	yes	yes	no	no	no	no	no	no	yes	NA	no	yes	no	no	no	yes	no	no	no	no	no	no	yes	most days	most days	most days
359	2021	no	NA	NA	NA	24	<40	NA	NA	NA	other	high school graduate/GED	NA	no	yes	about the same	slightly serious	slightly/somewhat serious	yes	yes	no	no	no	no	no	no	yes	NA	no	yes	no	no	no	yes	no	no	no	no	no	no	yes	never	never	never
360	2021	yes	dog/cat	yes	no	50	50-59	NA	NA	yes	male	high school graduate/GED	NA	no	no	increased	not sure	not sure	no	no	no	no	no	no	no	no	no	no	no	no	no	no	no	no	no	no	no	no	no	no	no	at least once	at least once	most days
361	2021	yes	cat only	no	yes	64	60-69	White	white	no	female	graduate or professional degree	graduate or professional degree	no	no	do not know	extremely Serious	very/extremely serious	yes	yes	no	no	no	no	no	no	yes	no	yes	yes	no	no	no	yes	no	no	no	no	no	no	yes	most days	most days	most days
362	2021	no	NA	NA	NA	70	70+	White	white	no	female	associate degree	associate, some college, no degree	no	yes	increased	extremely Serious	very/extremely serious	no	no	no	no	no	no	no	no	yes	NA	yes	no	no	no	no	yes	no	no	no	no	no	no	yes	at least once	at least once	most days
363	2021	yes	dog/cat	yes	no	32	<40	Multi-racial	non-white	no	female	bachelor degree	bachelor degree	no	yes	increased	somewhat serious	slightly/somewhat serious	yes	yes	no	no	no	no	no	no	yes	no	no	no	no	no	no	no	no	no	no	no	no	no	no	most days	most days	never
364	2021	no	NA	NA	NA	72	70+	White	white	no	male	some college, no degree	associate, some college, no degree	no	no	increased	not at all serious	not at all	no	yes	no	no	no	no	no	no	no	NA	no	no	no	no	no	no	no	no	no	no	no	no	no	never	never	never
365	2021	yes	cat only	no	yes	65	60-69	White	white	no	female	associate degree	associate, some college, no degree	no	yes	do not know	extremely Serious	very/extremely serious	yes	yes	no	no	no	no	no	no	yes	no	no	no	no	yes	no	yes	no	no	no	no	no	no	yes	most days	most days	at least once
366	2021	yes	cat only	no	yes	61	60-69	White	white	no	female	graduate or professional degree	graduate or professional degree	no	yes	do not know	somewhat serious	slightly/somewhat serious	yes	yes	no	no	yes	yes	no	no	yes	no	no	yes	no	no	no	yes	no	no	no	no	no	no	yes	at least three days a week	at least three days a week	at least three days a week

## Sheet: table2
ID	Dog_outdoors	Bansect_protect_dog	Bravecto_protect_dog	Credelio_protect_dog	Frontline_protect_dog	Interceptor_protect_dog	K9_protect_dog	NexGard_protect_dog	Revolution_protect_dog	Seresto_protect_dog	Simparica_protect_dog	Trifexis_protect_dog	Vectra_protect_dog	collar_unknown_protect_dog	oral_unknown_protect_dog	spoton_unknown_protect_dog	num_dog_prct	NoOut_protect_dog	num_dog_act	Tick_find	Tick_dog
1	yes	no	no	no	no	no	no	no	no	no	no	no	no	no	no	no	no	no	no	no	no
4	yes	no	no	no	no	no	yes	no	no	no	no	no	yes	no	no	no	yes	no	yes	yes	yes
6	yes	yes	no	no	no	no	no	no	no	no	no	no	no	no	no	no	yes	no	yes	yes	yes
10	yes	no	no	no	no	no	no	no	no	yes	no	no	no	no	no	no	yes	no	yes	yes	yes
16	yes	no	no	no	no	no	no	no	no	no	no	no	no	no	no	no	no	no	no	no	no
18	yes	no	no	no	no	no	no	no	no	yes	no	no	no	no	no	no	yes	no	yes	no	no
21	yes	no	no	no	no	no	no	no	no	yes	no	no	no	no	no	no	yes	no	yes	yes	no
22	yes	no	no	no	no	no	no	no	no	no	no	no	yes	no	no	no	yes	no	yes	yes	yes
28	yes	no	no	no	no	no	no	no	no	no	yes	no	no	no	no	no	yes	no	yes	yes	yes
32	yes	no	no	no	no	no	no	no	no	no	no	no	no	no	no	no	no	no	no	no	yes
33	yes	no	no	no	no	no	no	no	no	no	no	no	no	no	no	no	no	no	no	yes	yes
35	yes	no	no	no	no	no	no	no	no	no	no	no	no	yes	no	no	yes	no	yes	no	no
39	yes	no	no	no	no	no	no	no	no	no	no	no	no	no	no	no	no	yes	yes	yes	no
40	yes	no	no	no	no	no	no	no	no	no	no	no	no	no	no	no	no	no	no	yes	yes
41	yes	no	no	no	yes	no	no	no	no	no	no	no	no	no	no	no	yes	no	yes	yes	yes
42	yes	no	no	no	no	no	no	no	no	no	no	no	no	no	no	no	no	no	no	no	yes
43	yes	no	no	no	no	no	no	no	no	yes	no	no	no	no	no	no	yes	no	yes	yes	no
44	yes	no	no	no	no	no	no	no	no	yes	no	no	no	no	no	no	yes	no	yes	yes	yes
48	yes	no	yes	no	no	no	no	no	no	no	no	no	no	no	no	no	yes	no	yes	yes	yes
49	yes	no	no	no	no	no	no	no	no	yes	no	no	no	no	no	no	yes	no	yes	no	no
50	yes	no	no	no	yes	no	no	no	no	no	no	no	no	no	no	no	yes	no	yes	yes	no
52	yes	no	no	no	no	no	no	yes	no	yes	no	no	no	no	no	no	yes	no	yes	yes	yes
54	yes	no	no	no	yes	no	no	no	no	no	no	no	no	no	no	no	yes	no	yes	no	yes
56	yes	no	no	no	no	no	no	no	no	yes	no	no	no	no	no	no	yes	no	yes	yes	yes
57	yes	no	no	no	no	no	no	no	no	no	yes	no	no	no	no	no	yes	no	yes	yes	yes
61	yes	no	yes	no	no	no	no	no	no	no	no	no	no	no	no	no	yes	no	yes	yes	no
63	yes	no	no	no	no	no	no	yes	no	no	no	no	no	no	no	no	yes	no	yes	yes	yes
65	yes	no	no	no	no	no	no	yes	no	no	no	no	no	no	no	no	yes	no	yes	yes	no
66	yes	no	no	no	no	no	no	no	no	no	no	no	no	no	no	yes	yes	no	yes	no	no
68	yes	no	no	no	no	no	no	no	no	no	yes	no	no	no	no	no	yes	no	yes	yes	yes
74	yes	no	no	no	no	no	no	no	no	no	no	no	no	no	no	no	no	no	no	yes	no
78	yes	no	no	no	yes	no	no	no	no	no	no	no	no	no	no	no	yes	no	yes	yes	no
80	no	no	no	no	no	no	no	no	no	no	yes	no	no	no	no	no	yes	no	yes	no	no
82	yes	no	no	no	no	no	no	no	no	no	no	no	no	no	yes	no	yes	no	yes	no	no
85	yes	no	yes	no	no	no	no	no	no	no	no	no	no	no	no	no	yes	no	yes	yes	no
87	yes	no	no	no	no	no	no	no	no	no	no	no	no	no	no	no	no	no	no	no	yes
90	yes	no	no	no	no	yes	no	no	no	no	no	no	no	no	yes	no	yes	no	yes	yes	no
91	yes	no	no	no	yes	no	no	no	no	no	no	no	no	no	no	no	yes	no	yes	yes	no
92	yes	no	no	no	no	no	no	no	no	no	no	no	no	no	no	no	no	yes	yes	yes	no
94	yes	no	no	no	no	no	yes	no	no	no	no	no	no	no	no	no	yes	no	yes	no	no
96	yes	no	no	no	no	no	yes	no	no	no	no	no	no	no	no	no	yes	no	yes	yes	yes
97	yes	no	no	no	yes	no	no	no	no	no	no	no	no	no	no	no	yes	no	yes	yes	yes
100	yes	no	no	no	no	no	no	no	no	no	no	no	no	yes	no	no	yes	no	yes	yes	no
107	yes	no	no	no	no	no	no	no	no	no	no	no	no	no	no	no	no	no	no	yes	yes
108	yes	no	no	no	yes	no	no	no	no	no	no	no	no	no	no	no	yes	no	yes	yes	yes
109	yes	no	no	no	yes	no	no	no	no	no	no	no	no	no	no	no	yes	no	yes	yes	no
114	yes	no	no	no	no	no	no	no	no	no	yes	no	no	no	no	no	yes	no	yes	yes	yes
115	yes	no	no	no	no	no	no	no	no	no	no	no	no	no	no	no	no	no	no	yes	no
116	yes	no	no	no	no	no	no	no	yes	no	no	no	no	no	no	no	yes	no	yes	no	no
118	yes	no	no	no	no	no	no	no	no	no	yes	no	no	no	yes	no	yes	no	yes	no	yes
119	yes	no	no	no	yes	no	no	no	yes	no	no	no	no	no	no	no	yes	no	yes	yes	yes
120	yes	no	no	no	yes	no	no	no	no	no	no	no	no	no	no	no	yes	no	yes	no	no
121	yes	no	no	no	no	no	no	no	no	no	yes	no	no	no	no	no	yes	no	yes	yes	yes
124	yes	no	yes	no	no	no	no	no	no	no	no	no	no	no	no	no	yes	no	yes	yes	yes
131	yes	no	no	no	yes	no	no	no	no	no	no	no	no	no	no	no	yes	no	yes	yes	no
134	yes	no	no	no	yes	no	no	no	no	no	no	no	no	no	no	no	yes	no	yes	yes	no
135	yes	no	no	no	yes	no	no	no	no	no	no	no	no	no	no	no	yes	no	yes	yes	yes
139	yes	no	yes	no	no	no	no	no	no	no	no	no	no	no	no	no	yes	no	yes	no	no
142	yes	no	no	no	no	no	yes	no	no	no	no	no	no	no	no	no	yes	no	yes	no	no
146	yes	no	no	no	no	no	no	yes	no	no	no	no	no	no	no	no	yes	no	yes	yes	no
147	yes	no	no	no	no	no	no	no	no	no	no	no	no	no	no	no	no	no	no	yes	yes
149	yes	no	no	no	no	no	no	no	no	no	no	no	no	no	no	no	no	no	no	no	yes
155	yes	no	no	no	no	no	yes	no	no	no	no	no	no	no	no	no	yes	no	yes	yes	no
160	yes	no	no	no	no	no	yes	no	no	no	no	no	no	no	no	no	yes	no	yes	yes	yes
161	no	no	no	no	no	no	no	yes	no	no	no	no	no	no	no	no	yes	no	yes	no	no
163	yes	no	no	no	yes	no	no	no	yes	no	no	no	no	no	no	no	yes	no	yes	yes	yes
165	yes	no	no	no	no	no	yes	no	no	no	no	no	no	no	no	no	yes	no	yes	no	no
168	yes	no	yes	no	no	no	no	no	no	no	no	no	no	no	no	no	yes	no	yes	yes	yes
169	yes	no	no	no	yes	no	no	no	no	no	no	no	no	no	no	no	yes	no	yes	no	yes
170	yes	no	no	no	no	no	no	yes	no	no	no	no	no	no	no	no	yes	no	yes	yes	no
173	yes	no	no	no	no	no	yes	no	no	no	no	no	no	no	no	no	yes	no	yes	yes	yes
177	yes	no	no	no	no	no	no	yes	no	no	no	no	no	no	no	no	yes	no	yes	yes	yes
179	yes	no	no	no	yes	no	no	no	no	no	no	no	no	no	no	no	yes	no	yes	no	yes
180	yes	no	no	no	yes	no	no	no	no	no	no	no	no	no	no	no	yes	no	yes	no	no
184	yes	no	no	no	no	no	no	no	no	no	yes	no	no	no	no	no	yes	no	yes	yes	no
185	yes	no	no	no	no	no	no	yes	no	no	no	no	no	no	no	no	yes	no	yes	yes	no
187	yes	no	no	no	no	no	yes	no	no	no	no	no	no	no	no	no	yes	no	yes	yes	yes
193	yes	no	no	no	no	no	no	yes	no	no	no	no	no	no	no	no	yes	no	yes	yes	yes
194	yes	no	no	no	no	no	no	no	no	no	no	no	no	no	no	no	no	no	no	yes	no
197	yes	no	no	no	no	no	no	no	no	no	no	no	no	no	no	no	no	no	no	yes	yes
200	yes	no	no	no	no	no	no	no	no	yes	no	no	no	no	no	no	yes	no	yes	yes	yes
203	no	no	no	no	yes	no	no	no	yes	no	no	no	no	no	no	no	yes	no	yes	yes	yes
211	no	no	no	no	no	no	yes	no	no	no	no	no	no	no	no	no	yes	no	yes	yes	no
215	yes	no	no	no	yes	no	no	no	no	no	no	no	no	no	no	no	yes	no	yes	yes	yes
221	yes	no	no	no	no	no	no	no	no	no	no	no	no	yes	no	no	yes	no	yes	yes	yes
224	yes	no	no	no	no	no	no	no	no	no	no	no	no	no	no	no	no	no	no	yes	yes
228	yes	no	no	no	no	no	no	no	no	no	no	no	no	no	no	no	no	no	no	yes	yes
230	yes	no	no	no	no	no	no	yes	no	no	no	no	no	no	no	no	yes	no	yes	no	no
232	yes	no	no	no	yes	no	no	no	no	no	no	no	no	no	no	no	yes	no	yes	no	no
235	yes	no	no	yes	no	no	no	no	no	no	no	no	no	no	no	no	yes	no	yes	yes	no
236	yes	no	no	no	no	no	no	no	no	no	no	no	no	no	no	no	no	no	no	no	no
241	yes	no	no	no	yes	no	no	no	no	no	no	no	no	no	no	no	yes	no	yes	yes	no
246	yes	no	no	no	no	no	no	yes	no	no	no	no	no	no	no	no	yes	no	yes	no	yes
247	yes	no	no	no	no	no	no	no	no	yes	no	no	no	no	no	no	yes	no	yes	yes	yes
248	yes	no	no	no	no	no	no	no	no	yes	no	no	no	no	no	no	yes	no	yes	no	yes
250	yes	no	no	no	yes	no	no	no	no	no	no	no	no	no	no	no	yes	no	yes	yes	no
252	yes	no	no	no	yes	no	no	no	no	no	no	no	no	no	no	no	yes	no	yes	yes	yes
253	yes	no	no	no	no	no	no	no	no	no	no	no	no	no	no	no	no	no	no	yes	yes
254	yes	no	no	no	yes	no	no	no	no	no	no	no	no	no	no	no	yes	no	yes	no	yes
256	yes	no	no	no	no	no	no	yes	no	no	no	no	no	no	no	no	yes	no	yes	yes	yes
258	yes	no	no	no	yes	no	no	no	no	no	no	no	no	no	no	no	yes	no	yes	yes	yes
262	yes	no	no	no	yes	no	no	no	no	no	no	no	no	no	no	no	yes	no	yes	yes	yes
265	yes	no	no	no	no	no	no	yes	no	no	no	no	no	no	no	no	yes	no	yes	no	yes
267	yes	no	no	no	no	no	no	no	no	no	no	no	no	no	no	no	no	no	no	no	no
268	yes	no	no	no	yes	no	no	no	no	no	no	no	no	no	no	no	yes	no	yes	yes	yes
269	yes	no	no	no	no	no	no	no	no	no	no	no	no	no	no	no	no	no	no	yes	yes
274	yes	no	yes	no	no	no	no	no	no	no	no	no	no	no	no	no	yes	no	yes	no	yes
275	yes	no	no	no	no	no	no	yes	no	yes	no	no	no	no	no	no	yes	no	yes	no	yes
276	yes	no	no	no	no	no	no	yes	no	no	no	no	no	no	no	no	yes	no	yes	no	no
279	yes	no	no	no	no	no	no	no	no	no	no	no	no	no	no	no	no	no	no	yes	yes
283	yes	no	no	no	yes	no	no	no	no	no	no	no	no	no	no	no	yes	no	yes	yes	yes
284	yes	no	no	no	yes	no	no	no	no	no	no	no	no	no	no	no	yes	no	yes	no	no
285	yes	no	no	no	yes	no	no	no	no	no	no	no	no	no	no	no	yes	no	yes	no	yes
287	yes	no	no	no	no	no	no	yes	no	no	no	no	no	no	no	no	yes	no	yes	no	no
288	no	no	no	no	no	no	no	no	no	no	no	no	no	no	no	no	no	no	no	no	no
291	yes	no	no	no	no	no	no	no	no	yes	no	no	no	no	no	no	yes	no	yes	no	no
293	yes	no	no	no	no	no	no	no	no	no	no	no	no	no	no	no	no	no	no	yes	no
296	yes	no	no	no	no	no	no	no	no	no	yes	no	no	no	no	no	yes	no	yes	yes	no
298	yes	no	no	no	no	no	no	yes	no	no	no	no	no	no	no	no	yes	no	yes	yes	no
300	yes	no	no	no	no	no	no	yes	no	no	no	no	no	no	no	no	yes	no	yes	no	yes
301	yes	no	no	no	no	no	no	no	no	no	no	no	no	no	no	yes	yes	no	yes	yes	yes
303	yes	no	no	no	no	no	yes	no	no	no	no	no	no	no	no	no	yes	no	yes	yes	yes
304	yes	no	no	no	no	no	no	no	no	no	no	no	no	no	no	no	no	no	no	no	no
305	yes	no	no	no	no	no	no	no	no	yes	no	no	no	no	no	no	yes	no	yes	no	no
307	yes	no	no	no	yes	no	no	no	no	no	no	no	no	no	no	no	yes	no	yes	yes	no
308	yes	no	no	no	no	no	no	no	no	no	no	no	no	no	no	no	no	no	no	no	no
310	yes	no	no	no	yes	no	no	no	no	no	no	no	no	no	no	no	yes	no	yes	yes	yes
311	no	no	yes	no	no	no	no	no	no	no	no	no	no	no	no	no	yes	yes	yes	no	NA
312	yes	no	no	no	yes	no	no	no	no	no	no	no	no	no	no	no	yes	no	yes	no	yes
313	yes	no	no	no	yes	no	no	no	no	no	no	no	no	no	no	no	yes	no	yes	yes	yes
315	yes	no	no	no	yes	no	no	no	no	no	no	no	no	no	no	no	yes	no	yes	no	no
316	yes	no	no	no	yes	no	no	no	no	no	no	no	no	no	no	no	yes	no	yes	no	no
319	yes	no	no	no	no	no	no	no	no	yes	no	no	no	no	no	no	yes	no	yes	no	no
321	yes	no	no	no	yes	no	no	no	no	no	no	no	no	no	no	no	yes	no	yes	yes	no
323	yes	no	no	no	no	no	no	no	no	yes	no	no	no	no	yes	no	yes	no	yes	no	yes
326	yes	no	no	no	no	yes	no	no	no	no	no	no	no	no	no	no	yes	no	yes	no	no
334	yes	no	no	no	no	no	no	no	no	no	no	yes	no	no	no	no	yes	no	yes	no	no
336	yes	no	no	no	yes	no	no	no	no	no	no	no	no	no	no	no	yes	no	yes	yes	NA
337	yes	no	yes	no	no	no	no	no	no	no	no	no	no	no	no	no	yes	no	yes	no	no
338	yes	no	no	no	no	no	no	no	no	no	no	no	no	no	no	no	no	no	no	yes	yes
339	yes	no	no	no	no	no	no	yes	no	no	no	no	no	no	no	no	yes	no	yes	yes	yes
340	yes	no	no	no	no	no	no	no	no	no	no	no	no	no	no	no	no	no	no	yes	yes
342	yes	no	no	no	yes	no	no	no	no	no	no	no	no	no	no	no	yes	no	yes	no	yes
343	yes	no	no	no	yes	no	no	no	no	no	no	no	no	no	no	no	yes	no	yes	no	yes
345	yes	no	no	no	no	no	no	no	no	no	no	no	no	no	no	no	no	no	no	yes	no
350	yes	no	no	no	yes	no	no	no	no	no	no	no	no	no	no	no	yes	no	yes	no	yes
352	yes	no	no	no	no	no	no	no	no	no	no	no	no	yes	yes	no	yes	no	yes	yes	yes
355	yes	no	no	no	no	no	no	no	no	no	no	no	no	yes	no	no	yes	no	yes	yes	no
357	yes	no	no	no	no	no	no	no	no	no	no	no	no	no	yes	no	yes	no	yes	no	yes
360	yes	no	no	no	no	no	no	no	no	no	no	no	no	no	no	no	no	no	no	no	no
363	yes	no	no	no	no	no	no	yes	no	no	no	no	no	no	no	no	yes	no	yes	yes	no

## Sheet: table3
	Cat_outdoors	Bravecto_protect_cat	Frontline_protect_cat	K9_protect_cat	Revolution_protect_cat	NexGard_protect_cat	Seresto_protect_cat	Sergeants_Guardian_protect_cat	Vectra_protect_cat	spoton_unknown_protect_cat	num_cat_prct	NoOut_protect_cat	num_cat_act	Tick_find	Tick_cat
3	no	no	no	no	no	no	no	no	no	no	no	yes	yes	no	no
6	yes	no	no	no	no	no	no	yes	no	no	yes	no	yes	yes	yes
7	no	no	no	no	no	no	no	no	no	no	no	no	no	yes	yes
11	no	no	no	no	no	no	no	no	no	no	no	yes	yes	no	no
15	yes	no	no	no	no	no	no	no	no	no	no	no	no	yes	no
20	no	no	no	no	no	no	no	no	no	no	no	yes	yes	no	no
22	yes	no	no	no	yes	no	no	no	no	no	yes	no	yes	yes	yes
24	no	no	no	no	no	no	no	no	no	no	no	yes	yes	yes	no
27	no	no	no	no	no	no	no	no	no	no	no	yes	yes	yes	no
30	no	no	no	no	no	no	no	no	no	no	no	yes	yes	no	no
31	no	no	no	no	no	no	no	no	no	no	no	yes	yes	yes	no
33	yes	no	no	no	no	no	no	no	no	no	no	no	no	yes	yes
41	no	no	yes	no	no	no	no	no	no	no	yes	no	yes	yes	no
42	no	no	no	no	no	no	no	no	no	no	no	yes	yes	no	no
43	yes	no	yes	no	no	no	no	no	no	no	yes	no	yes	yes	no
46	yes	no	no	no	yes	no	no	no	no	no	yes	no	yes	yes	yes
55	no	no	no	no	no	no	no	no	no	no	no	yes	yes	yes	no
68	no	no	no	no	no	no	no	no	no	no	no	yes	yes	yes	no
70	no	no	no	no	no	no	no	no	no	no	no	yes	yes	yes	no
72	yes	no	no	no	no	no	yes	no	no	no	yes	no	yes	yes	no
76	no	no	no	no	yes	no	no	no	no	no	yes	yes	yes	no	no
81	yes	no	no	no	yes	no	no	no	no	no	yes	no	yes	yes	yes
89	no	no	no	no	no	yes	no	no	no	no	yes	no	yes	yes	no
95	no	no	no	no	no	no	no	no	no	no	no	yes	yes	yes	no
96	no	no	no	no	no	no	no	no	no	no	no	yes	yes	yes	no
100	no	no	no	no	no	no	no	no	no	no	no	yes	yes	yes	no
105	no	no	no	no	no	no	no	no	no	no	no	no	no	yes	NA
108	no	no	no	no	no	no	no	no	no	no	no	yes	yes	yes	no
109	no	no	no	no	no	no	no	no	no	no	no	yes	yes	yes	no
110	NA	no	no	no	no	no	no	no	no	yes	yes	no	yes	yes	yes
114	yes	no	no	no	no	no	no	no	no	no	no	no	no	yes	no
121	yes	no	no	no	no	no	no	no	no	no	no	no	no	yes	no
124	no	yes	no	no	no	no	no	no	no	no	yes	no	yes	yes	no
125	no	no	no	no	no	no	no	no	no	no	no	yes	yes	no	no
127	NA	no	no	no	no	no	no	no	no	no	no	yes	yes	no	no
131	yes	no	no	no	no	no	no	no	no	no	no	no	no	yes	yes
132	NA	no	no	no	no	no	no	no	no	no	no	yes	yes	yes	yes
136	NA	no	no	no	no	no	no	no	no	no	no	yes	yes	yes	no
145	NA	no	no	no	yes	no	no	no	no	no	yes	no	yes	yes	no
152	no	no	no	no	no	no	no	no	no	no	no	yes	yes	yes	no
160	yes	no	no	no	no	no	no	no	no	no	no	yes	yes	yes	no
162	NA	no	no	no	no	no	no	no	no	no	no	no	no	no	no
168	no	no	no	no	no	no	no	no	no	no	no	yes	yes	yes	no
171	NA	no	no	no	no	no	no	no	no	no	no	yes	yes	yes	no
172	NA	no	no	no	no	no	no	no	no	no	no	no	no	yes	yes
175	NA	no	no	no	no	no	no	no	no	no	no	yes	yes	yes	no
181	NA	no	no	no	no	no	no	no	no	no	no	no	no	no	no
190	NA	no	no	no	no	no	no	no	no	no	no	no	no	yes	no
191	NA	no	no	no	no	no	no	no	no	no	no	no	no	no	no
195	NA	no	no	no	no	no	no	no	no	no	no	no	no	no	no
206	NA	no	no	no	no	no	no	no	no	no	no	no	no	no	no
210	NA	no	no	no	no	no	no	no	no	no	no	no	no	yes	yes
223	NA	no	no	no	no	no	no	no	no	no	no	no	no	yes	no
257	NA	no	no	no	no	no	no	no	no	no	no	no	no	yes	no
258	no	no	no	no	no	no	no	no	no	no	no	no	no	yes	no
262	no	no	no	no	no	no	no	no	no	no	no	no	no	yes	no
268	no	no	no	no	no	no	no	no	no	no	no	no	no	yes	no
269	no	no	no	no	no	no	no	no	no	no	no	yes	yes	yes	no
275	no	no	no	no	no	no	no	no	no	no	no	no	no	no	no
277	NA	no	no	no	no	no	no	no	no	no	no	no	no	yes	no
280	NA	no	no	no	no	no	yes	no	no	no	yes	yes	yes	yes	no
285	no	no	no	no	no	no	no	no	no	no	no	no	no	no	no
286	NA	no	no	no	no	no	no	no	no	no	no	no	no	no	yes
290	NA	no	no	no	no	no	no	no	no	no	no	no	no	no	no
295	NA	no	no	no	no	no	no	no	no	no	no	no	no	no	no
297	NA	no	no	no	no	no	no	no	no	no	no	no	no	no	no
301	yes	no	no	no	no	no	no	no	no	no	no	no	no	yes	no
303	no	no	no	no	no	no	no	no	no	no	no	no	no	yes	no
308	no	no	no	no	no	no	no	no	no	no	no	no	no	no	no
309	NA	no	no	no	no	no	no	no	no	no	no	no	no	yes	no
333	NA	no	no	no	no	no	no	no	no	no	no	no	no	yes	no
340	yes	no	no	no	no	no	no	no	no	no	no	no	no	yes	no
346	NA	no	no	no	no	no	no	no	no	no	no	no	no	yes	no
348	NA	no	no	no	no	no	no	no	no	no	no	no	no	yes	no
350	yes	no	no	no	no	no	no	no	no	no	no	no	no	no	yes
361	NA	no	no	no	no	no	no	no	no	no	no	no	no	yes	no
365	NA	no	no	no	no	no	no	no	no	no	no	no	no	yes	no
366	no	no	no	no	no	no	no	no	no	no	no	yes	yes	yes	no
